# Supplementary material for: The Impact of COVID-19 and Public Health Emergencies on Consumer Purchase of Scarce Products in China
Source: Front Public Health. 2020 Dec 2;8:617166. doi: 10.3389/fpubh.2020.617166 (PMC7738437; doi:10.3389/fpubh.2020.617166)
Supplement: Supplementary file 2 [file Data_Sheet_1.CSV]

Order	Province	CNC	SCafterthepandemic	MAafterthepandemic	Gender	Age	Educationlevel	Monthlyincome	Monthlyexpense	Householdsize	Degreeofsocialisolation	Outingfrequency	ItemofSC1	ItemofSC2	ItemofSC3	ItemofNTB1	ItemofNTB2	ItemofNTB3	ItemofNTB4	ItemofNTB5	ItemofNTB6	ItemofNTB7	ItemofNTB8	ItemofNTB9	ItemofNTB10	ItemofMA1	ItemofMA2	ItemofMA3	ItemofMA4	ItemofMA5	ItemofMA6	ItemofMA7	ItemofMA8
3	1	5.82	3.66666666666667	3.33333333333333	1	32		2.56	1.61	1.61	3	3	3	4	4	3	4	5	4	4	5	4	5	4	4	3	3	3	3	3	4	4	4
5	1	5.82	2	3.66666666666667	1	32		1.95	0.69	1.1	2	4	2	2	2	2	4	3	4	4	2	2	3	2	2	4	4	4	4	4	4	4	3
6	1	5.82	1	4.33333333333333	0	47		2.2	1.1	1.39	4	2	1	1	1	1	5	3	5	5	5	3	5	5	4	5	5	5	5	2	5	5	5
8	1	5.76	1.66666666666667	3.22222222222222	1	31		2.4	2.4	1.79	2	2	2	2	1	4	5	4	5	5	2	2	3	2	3	2	4	4	3	2	4	4	2
12	1	5.76	1	2.11111111111111	0	34		2.64	1.39	1.61	4	1	1	1	1	3	3	5	5	3	3	3	3	3	3	2	1	2	3	1	3	4	1
18	1	5.76	2.33333333333333	3.44444444444444	1	35		2.4	0.69	1.79	4	1	2	2	3	4	4	4	4	4	4	4	4	3	2	2	4	4	4	2	4	4	3
21	1	5.76	1	4	1	34		1.5	0.92	1.79	3	1	1	1	1	4	4	4	4	4	2	2	1	1	3	5	5	5	4	2	5	5	3
23	1	5.76	3.66666666666667	3.77777777777778	0	30		2.4	2.4	1.79	5	1	3	4	4	4	2	3	4	4	4	2	3	4	4	4	4	4	4	3	4	4	4
24	1	5.76	3.33333333333333	3	1	26		2.2	1.79	1.39	4	2	3	4	3	3	3	3	4	4	3	3	4	3	3	3	3	3	3	3	4	3	3
25	1	5.76	2.66666666666667	3	0	30		1.95	1.79	1.61	4	2	2	3	3	3	5	5	5	5	4	3	5	3	3	2	3	2	5	1	3	5	1
28	1	5.76	4	3.33333333333333	1	26		2.4	1.95	1.39	4	1	4	4	4	3	3	4	4	4	3	2	4	3	3	3	4	4	3	3	4	4	3
32	1	5.62	3	3.44444444444444	0	28		2.4	0.69	1.39	4	1	3	3	3	4	4	4	4	5	4	4	5	4	4	4	4	4	3	3	4	4	3
37	1	5.62	2	2.55555555555556	1	35		2.77	1.79	1.79	3	1	2	2	2	4	5	5	5	5	4	2	2	1	2	1	1	4	3	1	4	2	2
38	1	5.62	3	3.77777777777778	1	43		1.61	0.59	1.61	3	2	2	4	3	5	4	4	5	5	2	2	3	4	4	5	4	4	3	1	4	4	5
39	1	5.62	1	3.33333333333333	1	25		2.4	3.43	1.79	3	1	1	1	1	3	4	3	3	4	3	2	3	1	1	5	3	3	3	3	3	3	3
41	1	5.62	2.33333333333333	2.55555555555556	1	29		3.04	1.39	1.39	3	1	1	3	3	2	5	4	4	5	4	4	4	4	3	1	1	3	4	1	1	4	3
42	1	5.62	2.33333333333333	2.77777777777778	1	24		1.39	0.69	1.95	2	1	3	2	2	2	5	3	5	4	2	1	3	2	3	1	2	3	3	2	3	4	3
45	1	5.62	4	3.88888888888889	0	28		2.4	1.79	1.39	3	3	4	4	4	4	4	4	4	5	4	4	5	4	4	4	4	4	5	4	4	4	4
46	1	5.62	4.33333333333333	2.88888888888889	1	28		3.04	1.1	1.39	5	1	4	5	4	3	4	5	5	5	4	3	5	3	5	2	1	3	3	3	3	3	4
48	1	5.62	1	1.44444444444444	0	30		2.4	1.1	1.39	4	1	1	1	1	2	4	5	5	5	5	4	5	1	1	1	1	1	1	1	1	1	1
49	1	5.62	4.66666666666667	4.11111111111111	0	30		2.56	2.2	1.61	5	1	4	5	5	4	4	5	5	4	3	3	5	4	4	4	4	4	5	4	5	5	3
52	1	5.87	4	3.22222222222222	1	30	2	2.4	1.1	1.39	5	1	3	5	4	5	4	5	5	4	1	1	5	1	3	3	2	3	5	2	4	5	1
56	1	5.76	3.33333333333333	3.44444444444444	1	35	2	1.95	1.39	1.39	3	3	3	4	3	3	4	4	4	4	3	3	3	3	4	4	3	4	3	3	4	4	3
57	1	5.76	4.66666666666667	4.11111111111111	0	30	3	2.77	1.5	1.39	4	1	4	5	5	5	4	5	5	4	3	3	5	4	4	4	4	4	5	4	5	5	3
58	1	5.76	3.66666666666667	3.66666666666667	1	29	3	1.61	0.64	1.79	3	3	5	5	1	5	5	5	5	5	1	5	4	4	5	2	5	3	4	1	5	4	4
6	2	4.67	2.33333333333333	2.55555555555556	0	23		2.2	1.39	1.61	5	1	3	2	2	3	4	3	3	4	2	2	3	3	3	3	2	3	4	2	2	2	1
10	2	4.41	4	3	0	33		1.39	1.1	1.1	4	1	4	4	4	1	2	1	4	3	1	1	1	3	1	5	3	5	2	2	2	2	1
19	2	4.41	3.33333333333333	3.55555555555556	1	32		1.7	1.1	0.69	2	1	4	4	2	4	2	4	4	4	4	4	4	2	2	4	4	4	4	2	4	4	2
24	2	4.41	3.33333333333333	2.55555555555556	1	38		2.2	1.1	1.1	4	3	3	3	4	2	3	2	3	3	4	3	4	2	3	2	4	2	2	2	3	3	2
35	2	4.25	4	3.55555555555556	0	35		1.95	1.25	1.1	4	4	4	4	4	2	4	4	4	4	4	3	4	2	2	4	4	4	4	3	3	4	2
36	2	4.25	2.33333333333333	2.11111111111111	0	29		0.83	1.7	1.39	4	1	2	3	2	3	4	3	3	3	2	3	3	1	1	1	2	1	3	1	3	3	1
40	2	4.25	3.66666666666667	3	1	47		2.4	1.79	1.39	2	3	3	4	4	3	3	2	4	3	2	2	3	2	2	3	3	3	4	2	3	3	2
42	2	4.25	3	2.33333333333333	0	29		2.56	1.87	1.39	3	1	3	3	3	2	5	4	3	4	2	3	3	2	2	1	3	2	3	2	3	2	1
43	2	4.25	1.33333333333333	2.33333333333333	1	35		3.14	1.79	1.39	3	2	1	1	2	3	4	4	3	3	2	4	3	1	2	1	3	2	3	1	3	3	1
44	2	4.25	2	2.33333333333333	0	30		2.2	1.5	1.61	3	2	2	2	2	3	4	4	3	3	2	4	3	2	2	1	3	2	3	1	3	3	1
45	2	4.25	3.33333333333333	2.88888888888889	1	45		2.2	1.5	1.79	3	2	3	4	3	3	2	3	3	4	2	2	3	2	2	3	2	3	3	2	4	3	2
47	2	4.25	2.66666666666667	3.88888888888889	1	23		0	1.1	1.39	2	4	4	3	1	4	5	4	5	5	3	5	4	5	3	2	4	4	4	5	5	5	4
5	3	3.14	3.66666666666667	3	1	33	2	1.87	0.59	1.39	4	1	3	4	4	4	4	5	4	4	4	3	3	1	3	2	2	2	4	3	4	4	2
7	3	1.61	4.66666666666667	4	1	22	2	1.61	1.1	1.39	3	1	4	5	5	4	4	4	4	4	3	2	2	3	4	5	4	5	4	3	5	4	4
12	3	2.08	4.33333333333333	3.77777777777778	1	30	2	2.56	1.39	1.39	3	2	4	4	5	4	4	5	5	4	4	3	4	4	5	3	4	4	5	3	4	4	5
15	3	2.08	4	3.55555555555556	1	25	2	1.39	1.25	1.79	4	2	4	4	4	2	4	4	4	5	3	2	4	3	3	4	3	4	4	3	4	4	3
17	3	3.33	1.33333333333333	2.66666666666667	0	33	2	1.39	0.69	1.39	5	1	1	2	1	4	3	4	4	4	3	3	3	3	4	3	3	2	3	1	3	3	2
21	3	3.04	1	2	0	32	2	1.39	0.69	1.79	4	1	1	1	1	4	4	4	4	4	4	4	4	4	4	1	1	1	1	1	4	4	1
27	3	3.3	2	2.55555555555556	0	35	2	1.61	0.69	1.61	3	2	2	2	2	3	4	4	5	5	2	2	4	3	3	3	2	3	4	2	2	2	1
34	3	2.08	2.66666666666667	3.11111111111111	1	31	1	1.61	0.53	1.39	4	1	2	3	3	3	4	4	4	4	5	3	3	2	3	3	3	3	3	2	3	4	3
35	3	3.18	2	3.88888888888889	1	43	2	1.95	0.41	1.61	3	3	2	2	2	3	2	3	3	4	2	3	4	3	4	3	4	4	4	4	4	4	4
40	3	3.37	3	3.22222222222222	1	32	2	1.79	1.7	1.39	4	2	2	4	3	4	4	4	5	4	3	4	4	3	4	3	4	3	5	1	2	4	4
41	3	2.08	2	3	1	49	2	2.2	1.39	1.39	4	5	1	1	4	2	4	2	4	4	5	4	4	3	4	4	3	4	4	1	4	4	2
42	3	3.3	3.33333333333333	3	0	30	1	1.39	0.69	1.79	5	1	3	4	3	4	4	4	4	4	3	3	4	4	4	3	2	3	4	2	3	3	2
44	3	3.18	2.66666666666667	3.44444444444444	0	26	2	1.89	0.34	1.61	5	1	3	3	2	2	2	3	3	2	3	3	3	3	3	3	3	3	3	3	5	4	4
4	4	1.1	4.66666666666667	3.66666666666667	1	37	2	1.61	0.69	1.1	3	2	5	4	5	2	3	1	4	4	2	2	4	3	3	4	4	4	4	3	4	4	4
6	4	2.89	1.33333333333333	3.55555555555556	0	38	1	1.39	0.59	1.61	3	2	2	1	1	5	5	4	4	4	3	3	4	4	4	4	3	3	4	2	4	4	3
9	4	1.95	2.66666666666667	1.66666666666667	0	33	3	3.04	1.1	1.39	2	2	2	4	2	4	4	5	4	5	4	4	4	1	2	1	2	1	2	1	1	2	1
12	4	2.2	2.33333333333333	3.22222222222222	0	21	2	0	0.79	1.61	2	1	2	3	2	4	4	5	4	4	3	2	4	2	4	3	4	4	3	2	4	3	2
14	4	1.79	2	4	0	26	2	1.79	1.1	1.79	4	2	2	2	2	2	5	4	5	5	5	4	5	4	4	4	4	4	4	2	4	5	4
17	4	1.79	3	3.33333333333333	1	34	1	1.39	0.69	1.39	3	2	3	3	3	3	4	3	3	3	3	3	4	3	3	3	4	3	3	3	3	4	3
19	4	1.1	5	4	1	20	1	1.79	1.39	1.1	2	4	5	5	5	3	5	3	5	3	3	3	1	3	3	3	3	3	4	3	5	5	5
22	4	1.79	4	4.77777777777778	0	22	2	0	1.1	1.39	5	1	4	4	4	5	5	5	5	5	5	3	5	5	5	5	5	5	5	5	5	5	5
30	4	2.89	1.66666666666667	3.11111111111111	1	29	1	1.7	0.69	1.79	4	2	1	2	2	2	4	4	4	4	5	1	3	2	3	4	3	3	4	1	3	4	2
31	4	3.43	2.33333333333333	2.55555555555556	0	30	3	1.5	0.69	1.61	3	2	2	3	2	3	4	4	4	5	3	4	4	3	2	2	2	2	3	1	3	4	2
36	4	1.95	1.66666666666667	2.88888888888889	0	30	2	1.39	0.69	1.61	4	1	1	2	2	4	4	4	5	4	4	3	4	4	4	3	2	2	4	1	2	4	3
45	4	2.56	3.66666666666667	3.33333333333333	0	36	3	1.95	0.69	1.61	4	1	5	2	4	2	3	4	3	2	4	4	2	4	3	3	3	3	2	5	5	3	4
46	4	2.89	2	2.44444444444444	1	25	2	2.56	1.79	1.39	5	1	2	2	2	4	5	5	5	5	5	5	5	4	5	2	2	2	2	2	1	4	3
48	4	2.2	4	3.66666666666667	1	24	2	1.95	1.1	1.39	4	1	4	4	4	4	4	4	5	5	3	3	3	3	4	4	4	3	5	3	5	4	3
51	4	2.89	2	3	1	28	2	1.79	1.39	1.39	4	2	2	2	2	2	4	3	4	4	3	2	4	3	3	3	3	4	2	2	3	3	3
3	5	2.08	2.66666666666667	3.44444444444444	0	32	2	1.5	0.69	2.08	5	1	2	3	3	2	5	3	5	5	2	1	4	2	3	1	3	2	5	2	5	5	3
8	5	1.39	4	3.33333333333333	1	42	2	2.08	1.39	1.39	3	3	4	4	4	4	4	4	4	4	4	3	4	3	4	3	4	4	4	3	4	3	3
10	5	1.79	2	3.33333333333333	0	30	2	2.08	1.39	1.39	5	1	2	2	2	4	4	4	4	4	4	3	4	4	4	3	3	3	4	2	3	4	3
14	5	1.79	1	4.77777777777778	0	23	1	0.69	0.41	1.39	5	1	1	1	1	5	5	5	5	5	5	3	5	5	5	5	5	5	5	5	5	5	4
15	5	1.79	3.33333333333333	3.77777777777778	0	29	2	1.79	0.59	1.61	5	1	5	2	3	4	4	4	4	4	3	3	4	4	4	4	4	4	4	4	4	4	3
17	5	1.79	2	2.33333333333333	0	35	1	1.1	0.41	1.39	4	1	1	3	2	4	2	2	4	4	2	5	4	1	1	1	3	2	3	2	2	3	2
18	5	1.39	3.33333333333333	3.55555555555556	1	32	2	2.08	1.1	1.39	3	3	3	4	3	4	4	4	4	4	4	3	4	3	4	3	4	4	4	3	4	4	3
19	5	1.61	3	4.44444444444444	1	23	2	0	0.41	1.39	3	2	3	2	4	2	4	4	4	5	2	2	4	3	4	5	5	4	5	3	4	5	5
21	5	2.08	4.66666666666667	3.22222222222222	1	22	2	1.79	1.1	1.39	4	1	4	5	5	3	5	1	5	5	5	4	5	4	5	3	2	3	4	2	3	4	3
22	5	1.61	1	4	1	24	1	1.1	0.26	1.79	5	1	1	1	1	4	4	4	4	4	4	4	3	3	4	5	5	5	4	2	5	5	3
23	5	2.4	2.33333333333333	3.88888888888889	0	34	2	1.61	1.39	1.61	3	3	1	4	2	4	5	5	5	4	2	5	3	3	3	4	4	4	5	5	4	3	2
24	5	2.4	2.33333333333333	3.55555555555556	0	34	2	1.79	1.79	1.39	4	2	2	2	3	3	4	4	4	4	4	4	3	3	4	4	4	4	4	3	4	4	3
25	5	1.61	4	3.77777777777778	1	30	2	2.3	1.61	1.1	4	2	4	4	4	3	3	3	4	4	4	4	4	3	3	4	3	4	4	3	4	4	5
27	5	2.48	3.33333333333333	3.55555555555556	0	24	2	0.92	0.69	1.39	5	1	2	4	4	4	4	3	4	4	3	2	3	3	4	3	4	4	4	3	4	3	4
30	5	1.61	3.33333333333333	2.33333333333333	1	40	2	1.79	0.26	1.39	5	1	4	3	3	3	4	4	4	5	4	3	4	3	3	2	2	3	2	1	2	2	2
34	5	1.61	4.33333333333333	3.88888888888889	1	35	2	2.25	1.1	1.39	4	2	4	5	4	5	5	5	5	4	4	4	5	3	4	3	5	4	5	2	4	4	3
43	5	2.4	3.66666666666667	3.88888888888889	0	30	2	1.39	1.1	1.39	4	2	4	3	4	4	4	4	4	5	4	4	5	4	5	4	4	5	4	3	4	4	4
46	5	1.61	2.33333333333333	2.11111111111111	1	39	1	1.79	0.79	1.1	3	2	3	2	2	4	4	4	5	5	4	4	4	3	4	2	2	1	2	1	2	3	2
50	5	2.08	2.66666666666667	3.77777777777778	0	30	2	1.79	0.69	1.79	3	2	2	3	3	5	4	4	5	4	5	4	5	3	5	3	4	4	4	3	4	4	4
51	5	0	4.33333333333333	4.11111111111111	0	29	2	1.61	1.1	1.39	4	1	4	5	4	4	4	4	4	5	4	3	4	5	4	5	4	2	5	4	5	4	5
2	6	3.3	2.66666666666667	3.22222222222222	1	32	2	1.79	0.69	1.1	3	2	3	2	3	3	4	3	4	4	4	4	4	2	2	4	4	3	3	2	4	3	2
4	6	2.3	2	3.55555555555556	1	20	2	1.39	1.1	1.61	3	2	1	2	3	3	4	5	4	5	4	3	2	4	4	4	4	3	4	2	3	4	4
12	6	2.4	3.33333333333333	3.77777777777778	0	36	2	1.39	0.69	1.1	3	2	2	4	4	1	4	3	5	5	4	3	4	2	5	4	3	5	4	1	5	5	2
16	6	1.39	3.66666666666667	3	1	55	2	1.61	1.1	0.69	5	1	3	4	4	3	4	5	4	4	4	3	4	1	3	2	2	3	3	2	3	4	3
17	6	2.4	1.66666666666667	4.11111111111111	0	36	2	1.39	0.69	1.1	3	2	1	2	2	2	4	4	5	5	4	3	4	2	4	5	3	5	5	2	5	5	2
21	6	2.2	3.33333333333333	3.77777777777778	0	36	2	1.39	0.69	1.1	3	2	2	4	4	1	4	3	5	5	4	3	4	2	1	4	3	5	4	1	5	5	2
22	6	0	1.66666666666667	3.88888888888889	0	34	3	3.04	1.1	1.39	3	3	1	2	2	1	3	4	5	4	2	2	3	2	2	4	4	4	5	4	5	5	2
23	6	3.26	1	2.44444444444444	0	33	1	1.1	0.69	1.1	3	4	1	1	1	3	2	3	3	2	3	3	3	3	3	3	3	2	3	1	2	2	2
25	6	0.69	2	2.66666666666667	0	28	2	1.57	0.69	1.39	3	2	2	2	2	4	4	5	5	5	4	3	5	1	4	2	2	2	4	2	2	2	3
28	6	3.26	4	3.66666666666667	0	30	2	1.95	1.79	1.39	4	1	4	4	4	2	4	2	3	3	3	2	4	3	4	4	4	4	4	3	4	4	4
29	6	3.26	2.33333333333333	3.11111111111111	1	38	2	1.79	1.61	1.39	5	1	2	3	2	3	4	2	4	4	2	2	3	2	3	3	4	3	4	2	2	4	2
32	6	2.71	1.66666666666667	3.11111111111111	0	25	2	1.39	0.69	1.61	2	4	1	2	2	5	5	5	4	4	1	2	4	2	4	3	4	4	4	1	4	2	1
35	6	0.69	2.33333333333333	2.66666666666667	0	30	2	1.5	0.92	1.39	3	2	3	2	2	3	4	3	4	4	3	3	4	2	3	2	3	3	2	1	3	3	3
38	6	1.1	1	3.22222222222222	1	30	2	2.08	1.25	0.69	3	4	1	1	1	3	4	3	4	3	3	3	4	3	3	3	3	3	4	1	5	3	3
39	6	3.26	3.33333333333333	2	0	29	2	1.79	1.1	1.1	4	1	3	3	4	2	2	1	3	3	2	1	2	1	1	1	2	1	3	1	2	2	1
40	6	2.08	3.33333333333333	3.11111111111111	0	26	1	1.55	1.1	1.39	3	1	4	3	3	3	4	5	3	4	4	2	4	4	4	3	3	3	4	3	3	3	3
41	6	2.08	1	3.33333333333333	1	31	1	1.39	1.39	1.39	3	1	1	1	1	3	3	3	4	3	3	3	3	3	3	3	3	4	3	3	3	3	4
43	6	1.39	3.66666666666667	2.77777777777778	1	38	2	2.25	1.1	1.39	5	1	3	4	4	4	4	4	4	4	2	3	4	2	3	2	4	3	3	2	3	3	2
44	6	1.1	2	2.55555555555556	0	28	2	1.5	0.69	1.1	3	2	2	2	2	4	5	4	4	4	4	2	4	2	4	4	2	2	3	2	2	2	2
45	6	2.2	2.33333333333333	3.22222222222222	0	30	1	1.79	0.69	1.61	3	2	2	3	2	3	3	4	4	5	3	2	3	3	3	3	2	4	4	3	4	3	3
48	6	3.26	4	3.44444444444444	1	35	1	1.79	1.79	1.39	4	3	3	4	5	3	5	4	3	3	4	2	4	2	4	4	4	3	2	4	4	4	2
49	6	3.26	3	3.88888888888889	1	34	2	1.7	1.1	1.39	3	2	3	3	3	3	3	3	5	5	3	2	5	3	2	5	3	3	5	1	5	5	3
1	7	0.69	2	3.44444444444444	0	26	2	1.79	1.39	1.61	4	1	1	2	3	3	5	4	5	5	4	2	3	2	3	4	3	4	4	3	4	3	2
5	7	1.1	1.66666666666667	3.88888888888889	0	34	2	1.79	1.1	1.39	4	2	1	2	2	2	3	4	4	4	4	4	4	4	2	4	4	3	4	4	4	4	4
16	7	3.71	3	3.22222222222222	1	31	2	2.2	0.69	1.1	3	2	2	3	4	4	4	4	4	4	4	3	3	4	3	2	4	4	3	2	4	4	2
17	7	1.39	2	3.44444444444444	0	27	1	1.39	1.1	1.39	5	1	2	2	2	3	4	2	4	4	3	3	3	3	4	3	4	3	3	2	4	3	4
23	7	1.79	2	3.66666666666667	0	33	3	1.79	0.69	1.39	5	1	2	2	2	4	4	4	4	4	3	4	4	4	4	4	4	4	4	2	4	4	3
24	7	2.56	2.33333333333333	3.66666666666667	0	32	3	1.79	1.1	1.1	5	1	2	2	3	4	4	4	4	4	4	4	4	4	4	4	4	4	4	2	4	4	3
25	7	2.56	2	3.77777777777778	0	31	2	1.61	1.1	1.1	5	1	2	2	2	4	4	4	4	4	4	4	4	4	4	4	4	4	4	2	4	4	4
26	7	2.56	2	3.77777777777778	0	30	2	1.95	1.1	1.1	3	2	2	2	2	3	4	4	4	3	3	4	4	4	4	4	4	4	4	2	4	4	4
30	7	0	4	3.55555555555556	0	41	1	1.61	0.92	1.39	3	4	4	4	4	3	4	4	4	4	4	3	4	4	4	4	4	4	4	2	2	4	4
34	7	1.95	3	2.44444444444444	0	34	2	1.39	0.41	1.79	3	1	3	4	2	2	3	4	4	4	5	4	4	2	2	2	2	2	4	2	2	2	2
39	7	1.79	1	2.33333333333333	1	42	2	2.2	1.1	1.79	5	1	1	1	1	4	5	4	5	5	5	4	4	2	4	1	2	2	4	2	1	2	2
42	7	2.4	3	3.77777777777778	1	20	1	1.46	0.96	1.39	3	3	2	2	5	3	4	4	5	4	4	3	4	3	4	5	4	5	2	3	4	4	3
43	7	0	2.66666666666667	3	1	38	2	2.15	1.39	1.39	3	1	3	2	3	3	4	4	4	4	5	4	4	2	1	2	3	2	4	2	4	3	2
45	7	3.5	1	1.88888888888889	0	36	2	1.39	1.1	1.39	5	1	1	1	1	4	5	4	5	5	5	5	5	4	5	1	3	1	2	1	1	2	1
46	7	3.5	3	3	1	35	2	1.5	0.69	0.69	4	1	3	3	3	3	3	3	3	2	2	4	3	3	3	3	3	3	3	3	2	2	4
47	7	3.5	5	4.55555555555556	0	33	2	1.79	1.39	1.1	5	1	5	5	5	3	4	4	5	5	5	3	5	5	5	3	4	5	5	5	5	5	5
50	7	3.5	1.66666666666667	3	1	22	2	1.61	0.69	1.61	4	1	2	2	1	3	4	4	5	5	5	3	4	4	4	3	2	4	3	1	4	4	2
3	8	4.74	4.66666666666667	2.66666666666667	1	37	2	1.79	1.1	1.39	3	1	4	5	5	2	5	4	5	5	4	4	4	4	4	1	2	3	4	2	2	3	2
4	8	4.74	3	3.66666666666667	1	30	2	1.5	1.25	1.39	3	3	3	3	3	3	5	5	5	5	5	5	5	3	3	3	5	3	5	1	5	5	3
5	8	4.74	4	3.11111111111111	0	28	2	1.61	1.1	1.61	5	2	4	4	4	4	5	5	5	5	1	4	4	3	3	3	5	1	5	1	5	5	1
6	8	3.33	3	3.44444444444444	0	30	2	1.39	1.1	1.95	4	1	3	3	3	3	4	4	5	4	4	3	4	3	3	3	2	4	4	3	4	4	3
9	8	4.74	2	3.22222222222222	0	25	2	1.61	1.1	1.1	4	1	2	2	2	2	4	4	4	4	3	2	4	3	4	3	2	3	4	2	3	4	3
12	8	4.62	3.33333333333333	3.33333333333333	1	51	2	1.95	1.1	1.79	3	3	2	4	4	2	4	4	4	5	4	2	4	3	2	4	3	3	4	2	3	4	2
14	8	4.62	3	3.66666666666667	1	34	1	1.61	1.39	0.69	4	2	3	2	4	4	4	4	4	5	3	3	4	4	4	4	4	4	4	3	4	4	3
15	8	2.64	1.33333333333333	1.77777777777778	0	31	2	1.79	1.1	1.79	4	1	1	2	1	3	3	3	4	3	2	2	3	1	1	2	1	2	2	1	1	1	1
16	8	2.64	3.33333333333333	3.33333333333333	0	38	2	1.61	0.69	1.39	1	1	4	4	2	2	5	5	5	5	5	5	5	5	4	2	2	4	4	3	4	4	2
21	8	1.1	3.66666666666667	3	1	31	2	1.7	0.69	1.39	3	3	4	3	4	3	4	3	4	5	3	4	3	4	3	3	2	3	4	2	3	2	3
22	8	3.33	2	2.22222222222222	0	31	2	1.61	1.1	1.1	4	2	2	2	2	4	4	4	4	4	4	4	4	4	4	2	2	2	2	2	2	2	2
24	8	3.33	2	2.22222222222222	0	31	2	1.61	1.1	1.39	3	2	2	2	2	4	4	4	4	4	4	4	4	4	4	2	3	2	2	1	2	2	2
25	8	4.62	4	3.66666666666667	1	26	2	1.7	0.92	1.39	3	2	4	4	4	2	5	5	5	4	4	4	4	4	4	4	4	4	4	2	4	4	2
35	8	4.62	2	2.44444444444444	1	30	2	1.95	1.5	0.69	1	1	3	1	2	3	4	4	5	5	4	4	4	3	4	1	3	2	3	2	2	2	2
39	8	2.64	3.66666666666667	2.88888888888889	0	25	2	1.95	1.39	1.79	2	3	3	4	4	4	4	4	5	5	4	2	3	2	2	3	3	2	4	2	2	4	1
41	8	4.62	4.33333333333333	4.22222222222222	1	38	2	2.08	0.69	1.79	3	3	4	5	4	3	4	4	5	5	3	3	4	4	4	4	4	5	4	4	5	5	4
1	9	5.75	4	2.55555555555556	1	39	2	3.93	1.39	1.79	4	2	4	4	4	4	5	5	4	4	4	4	5	4	4	1	2	4	5	2	2	2	1
5	9	5.75	1.33333333333333	1.88888888888889	0	48	2	2.77	0.69	1.39	4	1	1	2	1	4	4	4	4	4	5	5	4	3	3	1	2	1	3	1	1	2	1
6	9	5.73	2.33333333333333	1.66666666666667	0	28	1	1.1	0.69	1.39	3	2	3	2	2	3	5	5	5	5	3	4	2	2	1	1	1	1	3	1	1	1	1
17	9	5.69	3	3.22222222222222	0	40	3	2.4	0.69	1.79	3	1	3	3	3	2	4	4	4	4	3	3	3	2	3	4	3	4	4	2	2	4	3
18	9	5.69	1.33333333333333	3.33333333333333	0	36	2	1.53	1.34	1.1	4	3	2	1	1	5	4	4	5	4	3	3	3	2	2	2	3	4	3	3	3	5	2
19	9	5.68	4	3.11111111111111	0	30	2	1.95	1.1	1.39	5	1	4	4	4	2	3	3	4	4	3	2	3	2	2	3	3	3	3	2	3	3	3
22	9	5.68	2.33333333333333	2.33333333333333	0	36	2	2.3	1.95	1.39	5	1	3	2	2	2	4	3	2	3	3	3	4	2	3	2	3	2	3	1	3	2	2
24	9	5.64	3.66666666666667	3.22222222222222	1	26	2	1.95	1.39	1.39	3	3	3	4	4	4	4	4	4	5	2	1	3	3	3	4	3	3	3	2	4	4	4
26	9	5.64	2	2.44444444444444	1	25	3	2.08	1.39	1.61	4	1	2	2	2	4	4	4	5	5	5	4	4	4	4	2	2	2	4	2	2	2	2
27	9	5.64	1.66666666666667	2.44444444444444	0	25	3	2.4	1.79	1.1	5	1	1	2	2	3	4	4	4	4	3	3	4	3	3	1	3	3	4	1	2	2	1
29	9	5.64	3.66666666666667	3.11111111111111	0	28	2	2.2	1.61	1.1	5	1	4	3	4	2	5	2	3	4	2	2	3	3	4	3	2	3	4	3	4	4	3
30	9	5.64	4	3.88888888888889	1	33	2	3.04	2.2	1.39	3	2	4	4	4	3	5	4	5	5	4	3	5	3	4	4	4	4	4	5	4	4	3
34	9	5.64	2.33333333333333	3.66666666666667	1	36	1	2.2	1.39	1.1	3	1	2	2	3	3	5	4	5	5	5	4	5	4	5	4	3	4	4	3	4	4	2
37	9	5.64	4	4	1	28	2	2.35	1.39	1.39	5	1	4	4	4	4	5	5	5	5	5	5	5	4	4	4	3	3	4	4	5	5	4
39	9	5.64	2	4.11111111111111	0	25	2	1.61	1.1	1.61	3	4	2	2	2	3	3	4	5	5	3	2	4	3	4	5	3	4	5	5	5	5	4
40	9	5.64	3.66666666666667	3.77777777777778	1	27	2	2.4	1.39	1.1	3	1	3	4	4	4	4	4	4	4	4	3	4	4	4	4	4	4	4	4	4	4	4
41	9	5.64	1.33333333333333	2.66666666666667	0	45	1	1.79	0.34	1.39	4	1	2	1	1	4	4	4	4	4	5	5	3	2	3	1	2	2	4	2	3	3	2
48	9	5.64	1.33333333333333	2	1	35	2	2.77	1.1	1.39	2	2	2	1	1	4	5	5	5	4	5	5	4	1	3	1	3	2	1	1	2	2	1
49	9	5.64	4.66666666666667	4.11111111111111	0	27	2	2.3	1.95	1.39	4	2	5	4	5	5	4	4	5	4	5	5	4	5	4	4	5	4	5	4	5	4	5
50	9	5.64	2	2.77777777777778	0	28	2	2.2	0.69	1.39	4	1	2	3	1	2	1	1	4	4	1	2	3	1	1	1	4	2	4	3	3	3	1
1	10	4.37	3.66666666666667	3.22222222222222	1	28	2	1.95	1.39	1.39	2	4	3	4	4	3	4	3	4	4	4	3	3	3	4	3	3	3	4	2	4	4	3
4	10	3.74	1	3.66666666666667	0	23	2	1.61	0.69	1.39	2	2	1	1	1	3	5	4	5	5	5	3	5	4	5	3	5	3	5	1	4	5	3
7	10	3.74	2.66666666666667	3.66666666666667	1	30	2	2.14	0.92	1.1	3	2	2	3	3	2	4	4	4	4	3	2	4	2	3	3	4	4	4	3	4	4	3
8	10	3.74	4	4.55555555555556	0	32	2	2.56	2.2	1.1	3	3	4	4	4	4	5	4	5	5	5	5	5	4	5	4	5	5	5	4	5	5	4
9	10	3.66	2	3.11111111111111	0	30	2	1.61	1.1	1.79	3	3	2	2	2	2	4	4	4	4	4	3	4	3	3	3	4	4	3	2	3	3	2
11	10	2.48	1.66666666666667	2.44444444444444	0	32	2	1.79	0.59	1.39	4	1	1	2	2	2	3	2	3	4	3	2	5	3	2	2	3	1	2	1	3	2	3
12	10	3.71	1	2.77777777777778	1	45	1	1.87	1.39	1.39	4	4	1	1	1	4	4	4	4	4	4	4	4	4	4	2	2	2	4	1	4	4	1
17	10	3.56	3.33333333333333	2.55555555555556	0	24	2	2.08	1.39	1.61	4	1	4	4	2	2	2	3	4	3	2	2	3	1	1	3	1	2	5	3	4	2	1
18	10	4.29	3.66666666666667	3.88888888888889	0	30	2	2.2	1.79	1.1	4	2	4	4	3	4	4	4	4	4	5	4	4	4	4	4	4	4	4	3	4	4	3
20	10	4.29	2	2.44444444444444	1	35	2	1.95	1.1	1.1	3	2	2	2	2	3	4	4	4	4	3	4	3	2	2	2	4	2	3	2	2	2	2
22	10	3.47	4	3.88888888888889	0	32	2	1.79	0.26	1.61	3	4	4	4	4	2	4	4	4	4	4	4	4	4	4	4	4	4	4	3	4	4	4
23	10	3.47	3	3.11111111111111	0	32	2	1.79	0.26	1.39	4	3	3	3	3	2	4	2	3	4	3	2	4	4	4	3	3	4	4	2	2	3	3
24	10	4.19	3.66666666666667	3.88888888888889	1	33	2	2.56	1.95	1.1	3	3	4	4	3	4	4	4	4	4	4	4	4	4	4	4	4	4	5	3	4	3	3
32	10	2.89	3	2.66666666666667	1	27	2	1.79	1.39	1.39	5	1	2	4	3	2	3	1	3	3	2	3	3	2	2	2	4	3	2	2	3	2	2
33	10	4.19	4.33333333333333	3.88888888888889	1	22	2	2.2	1.95	1.39	2	2	4	4	5	3	5	2	4	4	4	2	4	3	4	5	4	5	4	4	4	4	4
35	10	3.47	3.66666666666667	3.88888888888889	0	32	1	1.61	0.41	1.61	3	3	3	4	4	2	4	2	5	5	4	4	4	4	4	4	4	4	5	3	4	4	3
39	10	4.29	4	3	0	29	2	2.3	1.5	1.1	3	1	4	4	4	3	4	5	5	4	5	5	4	3	3	2	2	3	4	3	4	3	2
49	10	3.97	2	3.11111111111111	1	28	2	2.3	1.61	1.39	4	1	2	2	2	3	2	4	4	4	4	3	3	2	3	2	3	3	4	3	4	2	3
4	11	5.05	3.33333333333333	2.55555555555556	0	30	2	2.4	1.39	1.39	4	1	2	4	4	2	4	4	3	4	3	2	3	2	2	2	4	3	3	1	2	2	2
6	11	6.14	2	3.55555555555556	1	26	2	2.08	1.61	1.39	4	1	2	2	2	4	4	4	4	5	4	4	4	4	4	3	4	4	4	2	4	4	3
8	11	2.89	4.33333333333333	3.55555555555556	1	24	3	2.56	1.95	1.39	3	1	4	4	5	3	4	4	4	4	4	3	3	3	4	4	4	4	4	4	4	3	3
10	11	5.05	4.33333333333333	3.77777777777778	1	26	2	1.95	0.69	1.39	4	1	5	4	4	3	4	4	5	4	4	3	4	1	4	4	5	4	3	2	4	5	4
15	11	5.01	1.66666666666667	3.66666666666667	1	35	2	2.4	1.5	1.39	4	3	2	1	2	3	4	3	4	5	3	2	4	3	4	4	4	4	4	3	4	4	2
16	11	3.71	2.33333333333333	4.22222222222222	1	37	1	2.3	1.1	1.39	3	3	2	3	2	4	4	4	4	4	2	1	4	3	4	5	5	5	5	3	5	5	3
25	11	3.61	3.33333333333333	3.44444444444444	1	30	2	1.79	0.69	1.79	5	1	3	3	4	3	4	3	3	3	3	3	3	4	4	4	3	3	3	4	4	4	3
27	11	6.08	3.33333333333333	4.11111111111111	0	26	1	1.61	1.1	1.1	5	1	4	4	2	2	3	2	4	3	1	2	4	2	3	5	4	5	5	3	5	5	3
29	11	3.97	3.33333333333333	3.44444444444444	0	28	2	2.2	1.39	1.39	4	1	2	4	4	2	4	4	4	5	4	4	4	4	4	2	2	4	5	2	4	4	4
33	11	5.09	3.66666666666667	3.44444444444444	1	29	2	2.3	1.61	1.61	4	1	2	4	5	4	4	4	5	4	2	4	4	1	4	2	4	4	5	2	4	4	4
41	11	3.64	4	3.33333333333333	1	41	2	2.2	1.1	0.69	3	3	2	5	5	2	5	1	5	5	2	2	2	1	3	4	4	5	2	2	2	5	2
47	11	3.97	4	3.66666666666667	1	25	2	1.95	1.25	1.39	4	2	4	4	4	2	4	4	5	4	4	3	4	4	4	3	4	4	4	2	3	4	4
49	11	2.08	1.66666666666667	3.44444444444444	1	22	2	1.79	1.39	1.39	2	1	2	1	2	2	5	3	5	4	2	2	3	2	2	4	4	5	3	3	4	4	2
51	11	5.09	2.33333333333333	3.33333333333333	1	32	2	2.26	0.69	1.79	4	1	2	3	2	3	4	3	4	4	4	3	4	3	3	3	2	2	4	2	4	4	4
3	12	3.18	4	3.66666666666667	0	29	2	1.34	1.1	1.1	4	1	4	4	4	2	4	4	4	4	2	2	3	2	3	4	4	4	4	3	4	4	4
5	12	5	1	2.44444444444444	1	25	2	1.79	1.1	1.39	5	1	1	1	1	2	5	4	5	5	5	1	4	1	1	1	2	2	4	3	2	2	1
7	12	5	3.33333333333333	2.44444444444444	1	26	2	1.95	0.41	2.2	3	1	3	4	3	2	3	3	4	2	3	2	4	3	3	2	2	2	2	2	2	3	3
9	12	3.14	1.66666666666667	3.88888888888889	0	28	2	1.39	0.92	1.39	4	1	1	2	2	2	4	2	5	4	3	2	3	2	3	4	4	4	4	3	4	4	4
10	12	3.14	2.66666666666667	3.55555555555556	0	30	2	1.39	0.69	1.61	5	1	2	3	3	3	4	3	4	3	3	2	3	2	3	3	3	3	4	3	4	4	4
11	12	3.47	2.33333333333333	2.88888888888889	1	38	2	1.79	0.59	1.39	4	3	2	2	3	3	4	4	4	4	4	3	4	3	4	3	3	2	4	2	3	3	2
12	12	3.4	3	3.22222222222222	1	25	2	1.79	0.92	1.61	5	1	2	4	3	3	4	4	4	4	2	1	3	1	2	4	3	3	2	1	4	4	3
13	12	4.78	4	4.66666666666667	1	20	2	1.79	0.69	1.61	2	1	4	3	5	3	5	4	4	5	5	1	5	3	2	5	5	4	5	5	4	5	5
14	12	2.56	4.33333333333333	3.66666666666667	1	27	2	1.61	0.41	1.61	3	2	4	4	5	4	4	5	5	4	5	4	4	3	3	4	5	5	4	3	4	3	3
15	12	4.92	3.66666666666667	3.33333333333333	0	32	2	1.92	1.34	1.79	4	1	3	4	4	3	4	4	4	4	3	4	5	3	3	3	3	3	4	2	4	3	3
16	12	3.37	3	3.77777777777778	1	30	2	2.05	1.39	2.08	4	1	3	3	3	4	5	4	5	5	4	4	5	3	3	3	4	4	4	3	4	4	3
20	12	4.86	2.33333333333333	3.66666666666667	1	29	2	2.26	0.59	1.61	4	2	2	3	2	3	4	3	4	4	3	3	4	3	3	4	3	3	4	3	4	4	3
24	12	3.4	3.66666666666667	3.66666666666667	1	23	2	1.95	1.1	1.39	4	1	3	4	4	4	4	3	4	5	4	3	4	3	4	3	4	3	4	3	4	4	3
25	12	4.86	3.33333333333333	3.44444444444444	1	32	2	2.48	0.92	1.61	4	1	3	3	4	4	4	4	4	4	3	3	4	3	4	4	4	3	3	2	4	4	3
26	12	4.86	2.33333333333333	3.33333333333333	0	28	2	1.79	1.1	1.79	5	1	2	2	3	2	3	4	3	5	3	3	5	2	1	3	4	3	4	2	3	4	2
30	12	4.86	2	3.11111111111111	1	28	2	2.56	2.2	1.39	4	2	2	3	1	2	5	3	4	4	4	4	4	3	4	5	4	3	2	1	4	4	4
34	12	3.18	3	3.44444444444444	1	20	3	2.2	0.79	1.39	5	1	3	3	3	3	3	2	2	3	3	3	4	4	2	3	4	4	3	2	4	4	4
40	12	4.28	3.33333333333333	3.44444444444444	1	31	2	1.87	1.39	1.39	3	2	2	4	4	4	4	4	4	4	4	3	4	3	4	3	4	4	3	2	4	4	3
41	12	3.18	4	3.55555555555556	0	37	2	2.2	1.39	1.39	4	2	4	4	4	3	4	3	4	4	2	2	3	1	2	3	4	4	4	3	4	4	3
1	13	3.76	2.66666666666667	3.66666666666667	1	32	2	2.2	1.39	0.69	3	2	2	3	3	3	4	3	4	4	4	3	4	3	3	3	4	3	4	3	4	4	4
2	13	3.37	4	3.11111111111111	1	27	2	2.08	1.39	1.61	3	3	4	4	4	2	4	4	4	4	4	3	4	2	4	4	2	2	4	1	4	4	3
4	13	2.64	3.33333333333333	3.22222222222222	1	29	2	2.08	0.69	1.79	5	1	3	3	4	3	4	4	5	4	4	4	5	3	4	3	3	4	3	1	4	4	3
5	13	2.64	2	3	0	28	2	1.79	1.39	2.08	5	1	2	2	2	3	4	4	4	4	3	3	4	2	3	3	2	3	4	2	3	4	2
9	13	4.14	2	2.88888888888889	0	27	2	1.79	1.39	1.61	4	1	2	2	2	4	2	4	4	4	4	4	5	4	4	4	2	4	4	2	2	4	2
10	13	2.83	3.33333333333333	2.77777777777778	0	24	2	1.39	1.1	1.61	4	1	2	4	4	2	4	1	5	5	2	4	5	2	3	2	1	2	5	2	4	4	3
12	13	3.76	3.66666666666667	3.33333333333333	0	22	2	2.56	1.1	1.39	2	3	3	4	4	3	4	4	4	4	3	3	4	3	4	3	3	4	4	3	3	4	3
14	13	2.83	3.33333333333333	3	0	24	2	2.3	0.69	1.79	5	1	2	4	4	4	2	3	4	4	3	2	3	4	4	3	3	3	4	2	4	2	2
15	13	3.26	3	4.11111111111111	1	25	1	1.95	1.39	0.69	5	1	3	3	3	3	4	4	4	4	4	4	4	3	4	4	5	5	4	3	4	4	4
23	13	2.56	4	3.66666666666667	0	28	2	1.95	1.61	1.39	3	3	4	4	4	4	4	4	4	5	4	3	4	3	4	3	3	4	4	4	4	4	3
29	13	4.09	2	3	0	36	2	1.79	1.1	0.69	1	4	2	2	2	3	3	4	5	4	2	3	3	3	3	4	4	3	2	1	3	4	3
30	13	3.87	3	3.88888888888889	0	30	2	1.79	0.69	1.1	3	2	2	3	4	2	5	2	5	4	5	4	4	2	3	4	3	5	5	3	4	4	2
32	13	4.09	4	3.88888888888889	0	30	2	1.79	1.39	1.1	5	1	4	4	4	3	4	4	5	4	2	3	4	4	4	4	4	4	5	3	5	4	4
33	13	3.71	4	3.44444444444444	0	23	2	1.61	1.25	1.1	4	1	4	4	4	2	3	3	4	3	3	3	3	2	2	3	3	3	4	4	3	3	3
37	13	2.83	3.33333333333333	3.55555555555556	1	25	2	1.7	1.5	1.39	4	1	3	4	3	3	4	4	4	4	2	2	3	2	2	4	5	3	3	2	4	4	2
40	13	3.26	3.66666666666667	4.11111111111111	0	27	2	2.15	1.25	1.39	3	4	3	4	4	2	4	2	5	5	3	2	2	5	3	4	4	3	4	2	5	5	5
43	13	3.09	1.66666666666667	1.88888888888889	0	29	2	1.95	1.39	2.2	4	1	2	2	1	3	4	4	5	4	1	1	4	3	2	1	1	1	4	1	2	1	1
3	14	4.28	4.33333333333333	4.33333333333333	1	25	2	1.82	1.22	1.61	4	2	4	5	4	3	4	4	5	5	3	3	4	4	5	5	4	5	3	4	5	5	5
4	14	4.62	1	2.11111111111111	1	34	2	2.08	0.69	2.08	4	4	1	1	1	2	3	4	5	5	5	4	5	1	3	4	1	1	1	1	1	4	1
5	14	4.28	4.33333333333333	4.22222222222222	1	22	2	2.2	1.39	1.39	3	1	5	5	3	4	4	4	5	5	3	1	5	5	4	4	3	4	5	3	5	5	5
6	14	5.25	4	4	0	39	2	2.3	2.2	1.61	4	2	4	4	4	2	5	4	5	5	4	4	4	4	4	4	4	4	4	4	4	4	4
7	14	4.62	2.33333333333333	3.66666666666667	0	26	2	1.79	1.1	1.79	4	1	2	3	2	4	4	4	4	5	4	3	4	2	4	4	4	4	4	2	5	4	3
10	14	4.36	3.33333333333333	3.88888888888889	1	28	2	2.01	1.61	1.61	5	1	3	4	3	5	4	4	5	4	2	3	3	4	4	5	4	5	4	3	5	4	3
13	14	2.94	3	3.77777777777778	1	21	2	1.95	1.1	1.95	3	1	4	2	3	3	4	4	3	4	3	4	3	2	3	4	5	5	1	3	4	3	5
14	14	1.79	2	3.55555555555556	1	32	1	1.79	0.69	1.39	3	2	2	2	2	4	2	5	5	5	4	3	4	5	4	4	4	5	3	2	4	4	4
16	14	4.22	4.33333333333333	3.11111111111111	1	27	2	1.95	0.69	1.61	4	1	4	5	4	4	4	5	4	5	4	4	5	2	4	2	2	2	4	1	4	5	4
17	14	4.22	4.33333333333333	3.22222222222222	1	29	2	1.79	0.69	1.61	4	1	4	5	4	4	4	5	4	5	4	4	5	2	4	2	2	2	4	1	4	5	5
18	14	4.22	4.33333333333333	2.88888888888889	0	26	2	1.95	0.69	1.39	4	1	4	5	4	2	5	2	5	4	2	2	5	2	1	2	1	4	3	2	3	4	2
19	14	4.22	4.33333333333333	3	1	35	2	1.95	0.69	1.61	4	1	4	5	4	2	5	2	5	4	2	2	5	2	1	2	1	4	3	2	4	4	2
20	14	1.61	2	4	0	32	2	2.2	1.1	1.95	5	1	2	3	1	4	4	4	4	5	4	4	4	4	4	3	4	4	5	3	4	4	4
21	14	4.22	4.33333333333333	3.33333333333333	1	36	2	2.4	1.1	1.79	4	1	4	5	4	4	3	5	5	4	5	4	4	4	5	4	2	4	4	2	5	4	1
22	14	4.22	4	3.11111111111111	0	32	2	1.79	0.69	1.61	4	1	3	5	4	4	4	4	4	5	4	4	5	2	4	2	1	4	4	1	4	5	2
24	14	4.22	4.33333333333333	3.11111111111111	1	28	2	2.2	0.92	1.39	4	1	4	5	4	4	4	4	4	5	4	4	5	2	4	2	1	4	4	1	4	5	2
25	14	4.22	4.33333333333333	3.44444444444444	0	32	2	1.95	0.69	1.39	4	1	4	5	4	4	4	5	5	4	4	4	3	3	5	4	2	4	4	2	5	4	2
27	14	1.61	4.33333333333333	4	0	28	2	1.95	1.1	1.79	5	1	4	4	5	4	4	4	5	4	4	4	4	4	3	4	4	4	5	3	4	4	4
33	14	5.13	2	2.88888888888889	1	26	2	2.2	1.79	1.39	3	2	2	2	2	4	5	4	4	5	3	3	3	2	3	4	3	3	3	2	4	4	2
34	14	4.17	2.66666666666667	2.33333333333333	1	27	2	1.79	0.92	1.61	4	1	2	3	3	3	4	4	3	4	2	2	3	3	2	2	2	2	3	2	2	2	2
40	14	4.53	3.66666666666667	3.44444444444444	1	22	2	1.7	0.92	1.39	5	1	4	3	4	4	4	4	5	3	3	4	3	4	4	4	3	4	3	2	4	4	4
42	14	5.13	1	2.88888888888889	1	32	2	3.04	1.1	1.61	2	1	1	1	1	3	4	4	3	4	3	3	4	4	2	2	2	4	3	2	3	2	3
49	14	1.61	2	3.55555555555556	0	28	2	1.5	1.1	1.39	2	1	2	2	2	2	3	2	3	3	3	2	4	3	4	4	4	3	4	2	4	4	2
5	15	3.71	2.66666666666667	4.11111111111111	1	25	1	1.87	0.92	1.79	4	1	2	2	4	2	5	5	5	5	4	2	5	3	2	4	4	5	5	4	5	4	2
8	15	3.53	2	3.88888888888889	1	30	2	1.39	1.03	1.95	3	4	2	2	2	4	4	4	5	5	4	4	4	5	5	4	4	4	4	4	4	4	5
9	15	3.81	4	3.55555555555556	0	35	2	1.79	1.39	1.79	5	1	3	4	5	2	4	4	5	5	3	4	4	5	4	4	4	4	4	3	3	3	4
16	15	3.76	2.33333333333333	3.11111111111111	0	29	2	1.79	0.96	1.39	4	1	1	3	3	5	4	4	5	4	4	4	4	3	4	3	2	2	4	2	2	4	4
17	15	2.77	4	4	1	35	2	1.7	0.69	1.79	5	1	4	4	4	2	4	4	4	4	4	4	4	3	4	4	4	5	4	4	5	4	3
24	15	3.5	3	2.44444444444444	0	36	2	1.61	0.92	1.39	4	3	4	4	1	2	3	2	4	4	4	2	4	2	4	2	2	2	2	1	2	4	2
28	15	3.4	3	2.33333333333333	1	25	1	1.79	0.41	0.69	2	1	3	2	4	2	3	2	3	4	4	2	4	1	1	3	4	2	2	1	1	3	1
30	15	3.4	3.66666666666667	3.77777777777778	1	34	3	2.56	1.79	0.69	4	2	3	4	4	4	4	4	5	4	4	3	4	4	4	4	3	4	4	4	3	4	5
31	15	3.04	2.66666666666667	3.33333333333333	1	30	3	1.61	0.26	1.61	3	3	2	3	3	4	4	4	5	4	3	2	4	3	4	3	4	3	4	2	4	5	3
32	15	3	4	3.11111111111111	0	42	1	1.1	0.92	1.39	4	1	4	4	4	4	4	4	4	5	4	4	4	2	4	2	2	2	4	4	4	4	2
40	15	3.76	2.33333333333333	3.44444444444444	1	34	2	1.95	1.1	1.39	3	3	3	2	2	4	4	4	5	4	4	4	3	2	3	4	4	4	3	2	4	4	3
46	15	2.71	2.66666666666667	3.22222222222222	1	25	3	1.79	1.1	1.61	4	3	4	2	2	4	4	5	5	5	4	4	4	1	4	3	3	4	3	4	3	3	3
47	15	0	2.66666666666667	3.22222222222222	1	22	2	1.79	1.1	1.39	2	1	2	3	3	4	3	2	4	4	2	1	4	2	4	4	3	4	3	2	3	3	3
6	16	4.19	2.66666666666667	3.44444444444444	1	22	2	2.2	1.39	1.79	4	1	3	2	3	3	4	3	4	4	4	3	4	3	3	3	4	3	3	2	4	4	4
8	16	5.4	1.33333333333333	2.66666666666667	1	29	2	1.39	0.47	1.61	5	3	2	1	1	3	4	4	5	5	2	1	4	4	3	2	1	2	3	2	2	3	4
9	16	4.84	4	3.55555555555556	1	37	2	1.79	0.69	1.1	3	2	4	4	4	4	4	4	4	4	4	4	4	3	4	4	4	4	4	2	4	4	3
10	16	4.84	2.66666666666667	2.77777777777778	1	34	2	2.3	0.69	1.39	3	2	2	3	3	2	4	4	4	4	3	2	3	2	3	3	3	2	3	2	3	3	2
11	16	4.84	2.66666666666667	3.11111111111111	1	20	2	1.79	0.69	1.39	2	1	1	4	3	3	4	4	4	4	3	2	4	3	2	2	4	3	4	2	4	3	2
12	16	4.9	2	4.33333333333333	1	21	1	1.19	0.59	1.39	3	2	2	2	2	2	4	2	5	5	3	3	4	3	4	5	5	5	3	2	5	5	4
16	16	4.14	2.33333333333333	3.55555555555556	1	30	2	1.1	0.41	1.61	5	1	2	2	3	3	4	4	3	4	4	2	3	2	4	4	3	4	2	3	4	4	4
17	16	3.69	2.66666666666667	3.66666666666667	0	20	2	1.95	1.61	1.61	5	1	2	3	3	2	3	2	3	4	3	2	3	2	2	3	3	4	4	3	5	4	3
18	16	4.84	3	3.33333333333333	1	28	1	2.2	1.1	1.79	4	3	3	2	4	4	4	5	4	4	4	2	5	2	3	3	4	2	4	1	4	4	3
20	16	4.86	2.33333333333333	3.66666666666667	0	26	2	1.5	1.1	1.61	4	1	2	2	3	4	4	4	4	4	5	3	4	3	4	4	4	5	4	2	4	4	3
24	16	2.08	3.33333333333333	2.66666666666667	0	22	1	1.5	0.92	1.95	5	1	3	4	3	4	4	4	5	5	1	3	4	4	3	3	2	3	1	1	3	3	3
31	16	3.04	2.33333333333333	2.22222222222222	1	27	2	1.79	1.1	1.39	4	2	2	3	2	4	4	4	5	5	4	3	5	4	4	2	3	2	3	1	2	2	1
32	16	4.86	3.66666666666667	3.66666666666667	1	28	1	1.79	0.69	1.79	4	1	3	4	4	4	4	4	4	4	4	4	4	4	4	4	4	4	4	3	3	4	3
33	16	4.8	3.66666666666667	3.77777777777778	1	30	2	1.61	0.92	1.39	3	2	4	3	4	2	5	2	5	5	4	4	5	4	4	3	4	3	4	2	4	4	5
41	16	5.26	3	2.22222222222222	1	23	2	1.61	0.69	1.39	4	2	3	2	4	5	1	4	2	4	2	5	1	2	2	2	2	2	2	2	2	2	2
43	16	4.8	2.66666666666667	2.77777777777778	1	31	3	2.14	1.1	1.79	3	2	2	3	3	3	4	3	4	4	3	3	3	2	2	2	3	3	3	2	4	4	2
45	16	4.34	4	3.33333333333333	1	27	1	1.7	0.47	1.39	3	2	4	4	4	4	4	4	4	4	4	4	3	3	3	3	2	3	4	3	4	4	3
47	16	3.26	2.66666666666667	3.22222222222222	0	28	2	2.2	1.7	1.61	5	1	2	3	3	3	4	3	4	4	3	3	3	2	4	3	4	3	3	3	3	4	3
48	16	4.8	3	3	1	37	2	2.2	0.69	1.95	4	1	3	4	2	4	4	4	4	4	3	3	4	2	4	3	2	3	4	3	3	3	2
8	17	6.93	4	2.44444444444444	1	28	2	2.14	1.39	0.69	5	1	4	4	4	2	5	4	4	4	5	2	4	2	2	2	2	2	4	2	2	2	2
13	17	10.21	2	3.33333333333333	1	24	2	1.39	1.1	1.61	5	1	2	2	2	3	3	3	4	4	2	2	2	2	2	5	2	2	3	1	5	5	4
17	17	6.17	4.33333333333333	3.88888888888889	0	25	3	2.3	1.39	1.61	3	3	4	4	5	4	4	4	4	4	5	3	4	4	4	4	4	4	5	3	4	4	4
20	17	6.08	3.66666666666667	3.55555555555556	1	22	2	1.61	0.92	1.61	3	3	3	4	4	4	5	4	5	4	3	2	3	2	4	3	4	3	4	3	4	4	3
23	17	6.45	2	3.55555555555556	1	37	2	1.79	0.69	1.39	3	2	2	2	2	3	4	4	5	4	3	3	4	4	4	3	4	4	3	3	4	4	3
24	17	9.52	1.33333333333333	3.22222222222222	0	30	2	2.94	1.25	1.79	4	1	2	1	1	4	3	3	4	4	3	3	4	2	2	3	4	2	4	2	4	4	2
30	17	6.08	2	3.55555555555556	0	31	1	1.61	0.69	1.39	2	3	2	2	2	2	4	2	4	4	1	1	3	1	1	5	5	4	4	1	4	5	1
32	17	6.85	2.66666666666667	3.66666666666667	1	24	1	1.1	0.69	0.69	3	2	2	2	4	4	4	2	5	4	5	4	3	4	5	4	4	5	4	4	3	3	3
33	17	7.62	3.66666666666667	3	1	24	1	1.61	1.1	1.61	3	1	4	3	4	4	3	3	4	4	4	2	5	3	3	2	2	2	3	2	4	4	3
34	17	7.62	1.66666666666667	2.44444444444444	0	21	2	1.79	0.69	1.39	5	1	2	2	1	3	3	2	4	4	4	2	5	2	2	2	4	2	2	1	1	4	1
35	17	7.62	3.66666666666667	3.44444444444444	1	28	2	2.77	2.2	1.61	5	1	3	4	4	3	4	2	4	3	3	2	3	2	2	3	4	2	4	2	4	5	3
37	17	7.62	3.66666666666667	3.44444444444444	1	23	2	1.79	1.25	1.95	4	2	3	4	4	3	3	2	4	5	5	2	4	4	4	3	3	3	4	2	4	4	4
40	17	9.52	2.66666666666667	3.44444444444444	1	23	2	1.39	0.92	1.39	4	1	3	2	3	4	4	4	4	4	4	3	3	3	4	4	2	3	4	3	4	4	3
41	17	7.62	4	3.33333333333333	1	21	2	1.95	1.39	1.79	5	1	4	4	4	2	4	4	4	4	4	4	4	3	4	3	4	3	4	2	4	4	2
43	17	6.45	4.33333333333333	4	0	30	2	1.79	1.5	1.39	4	1	4	4	5	4	4	5	5	4	3	4	4	4	4	5	4	4	5	3	4	5	4
44	17	6.38	1	3.66666666666667	1	20	1	1.61	0.69	1.79	5	1	1	1	1	1	5	5	5	5	5	3	5	5	5	5	1	3	3	1	5	5	5
46	17	9.52	1.66666666666667	4.11111111111111	0	20	2	1.61	1.1	1.39	5	1	2	2	1	2	4	1	4	4	5	2	5	2	2	4	4	5	5	4	4	5	2
47	17	6.08	4.33333333333333	3.33333333333333	1	26	2	1.61	0.69	1.39	2	2	4	4	5	5	5	5	5	5	5	4	5	5	5	2	1	2	5	3	3	5	4
49	17	7.62	1.33333333333333	3.11111111111111	1	38	2	1.7	0.62	1.95	2	2	1	1	2	3	4	3	4	4	3	3	4	2	3	3	3	4	2	3	4	3	4
1	18	3.83	4	2.44444444444444	0	33	2	1.79	1.61	1.61	2	3	4	4	4	3	3	3	4	4	3	3	4	4	4	3	2	3	3	1	3	3	2
5	18	3.83	3	3.11111111111111	1	23	1	1.95	1.79	0.69	4	1	3	3	3	2	3	2	3	3	2	2	3	3	3	3	3	3	4	3	3	3	3
8	18	4.13	3	4.55555555555556	1	28	1	1.39	0.69	1.61	5	1	2	4	3	2	5	4	5	5	5	4	5	4	5	5	5	5	4	3	5	5	4
10	18	5.37	2.66666666666667	3.44444444444444	1	21	2	2.4	1.79	1.39	4	2	2	3	3	3	3	4	4	4	4	2	4	3	4	4	3	4	4	2	4	3	4
15	18	5.33	2	2.33333333333333	1	25	1	1.61	1.39	1.61	4	1	2	2	2	4	4	5	4	3	3	3	3	2	2	2	2	2	3	1	2	2	2
16	18	3.71	4.33333333333333	3.55555555555556	1	32	2	1.61	0.62	1.79	4	1	4	5	4	2	5	4	4	4	4	3	4	3	4	4	4	4	3	2	4	4	3
17	18	5.33	1	3	1	23	2	2.14	1.1	1.39	5	1	1	1	1	2	4	4	4	4	4	2	3	3	2	4	3	2	2	2	5	3	3
18	18	4.09	3	4	0	26	2	1.77	0.79	1.79	4	2	2	3	4	2	4	3	5	5	4	2	5	3	4	3	3	3	5	3	5	5	4
19	18	4.09	1.33333333333333	2.66666666666667	1	27	2	2.08	1.39	1.61	3	1	1	2	1	3	3	4	5	4	3	3	2	2	2	1	4	3	2	1	3	4	1
21	18	5.28	3	2.33333333333333	1	31	2	2.77	2.4	1.79	4	1	2	3	4	3	5	4	4	5	4	4	5	5	4	4	3	4	2	1	1	1	1
24	18	3.71	4	4	1	21	2	2.2	1.79	2.2	3	1	5	3	4	4	5	4	5	5	5	4	2	3	4	4	4	4	4	4	4	4	4
28	18	4.47	2.33333333333333	2.88888888888889	1	25	2	2.56	1.1	1.61	5	1	2	3	2	3	2	4	4	4	4	3	4	2	2	2	3	3	3	2	4	4	3
30	18	5.28	4	3.66666666666667	1	25	3	2.4	1.79	1.39	5	1	4	4	4	3	4	3	4	4	3	2	4	3	3	3	4	4	4	3	4	4	3
31	18	3.37	2	2.88888888888889	1	26	2	2.3	1.1	1.61	2	3	2	2	2	4	4	4	4	4	5	4	4	4	4	3	2	3	3	1	4	3	3
34	18	5.28	3	2.33333333333333	1	24	2	1.65	1.79	1.39	2	4	1	4	4	4	3	3	4	4	2	1	2	2	2	2	2	2	2	1	2	4	4
40	18	3.71	2	2.55555555555556	1	28	2	1.79	1.1	1.1	4	1	2	2	2	3	4	3	4	4	4	3	4	2	3	2	2	1	3	2	3	3	2
43	18	3.37	1.66666666666667	3.66666666666667	1	28	2	2.3	0.92	1.61	2	3	2	2	1	4	4	4	4	4	4	4	4	4	4	4	4	3	3	3	4	4	4
44	18	3.78	1	1.77777777777778	1	31	1	1.95	1.79	1.79	3	3	1	1	1	3	4	2	4	4	4	4	4	4	4	1	1	2	2	1	1	2	2
2	19	2.08	3.33333333333333	2.22222222222222	1	20	2	1.39	1.1	1.79	4	1	4	4	2	5	5	4	5	5	5	1	4	2	1	1	4	1	5	1	1	1	1
4	19	5.72	4.33333333333333	4.66666666666667	1	26	2	1.79	1.61	1.39	2	3	3	5	5	4	4	5	5	5	4	3	5	3	4	5	5	5	5	5	5	5	4
6	19	5.72	3.33333333333333	4.33333333333333	1	28	2	1.79	1.79	1.79	2	3	2	4	4	4	5	5	5	5	4	3	5	4	4	5	5	5	5	5	5	5	3
8	19	2.08	4	4.11111111111111	0	33	1	1.5	0.69	1.79	3	2	4	4	4	4	5	4	5	5	5	4	5	4	4	4	4	4	4	4	5	5	4
11	19	2.71	2.33333333333333	3.33333333333333	1	28	2	2.2	1.1	1.1	3	2	3	2	2	2	5	4	4	5	3	3	5	3	4	2	3	4	4	3	4	4	2
13	19	5.72	2.33333333333333	3.55555555555556	1	32	2	2.48	1.95	1.39	3	2	3	2	2	4	4	4	4	4	4	3	4	4	4	4	4	3	4	3	4	4	3
22	19	5.86	3	3.11111111111111	1	28	1	2.2	1.61	1.39	3	3	3	4	2	4	4	3	4	4	4	2	5	3	4	3	4	3	3	2	3	4	2
27	19	4.04	1.66666666666667	3.11111111111111	0	24	1	1.95	1.1	1.39	3	2	2	2	1	3	4	4	3	4	4	2	5	2	3	4	4	3	4	2	4	3	2
28	19	5.7	4	3.88888888888889	0	29	2	1.95	1.1	1.39	3	3	4	4	4	3	4	3	4	4	4	3	4	3	4	4	4	4	4	3	4	4	4
31	19	4.04	1	3	1	26	2	2.2	1.79	1.39	1	4	1	1	1	2	3	2	3	3	2	2	4	2	2	2	4	3	4	2	4	4	2
34	19	2.71	3	3.66666666666667	0	36	1	1.79	1.61	1.39	3	3	3	2	4	3	3	2	5	4	1	1	3	1	2	3	2	5	4	3	5	5	4
37	19	5.7	4.33333333333333	4	1	26	3	2.2	1.79	1.95	2	2	4	5	4	4	5	4	4	5	4	3	4	4	5	4	5	4	5	2	4	4	4
38	19	5.7	1	3.88888888888889	1	28	1	1.39	1.1	1.39	5	1	1	1	1	4	4	5	5	5	5	4	5	4	4	5	5	3	4	1	5	5	5
39	19	5.7	3.66666666666667	4.11111111111111	0	28	2	1.79	1.39	1.39	4	1	3	4	4	4	5	5	5	5	5	4	5	5	5	5	5	5	5	4	5	4	3
40	19	1.95	2.33333333333333	3.88888888888889	1	20	2	2.08	1.39	1.61	2	3	2	2	3	3	4	4	5	4	4	5	3	1	1	4	4	4	4	4	4	4	5
42	19	5.86	3.33333333333333	3.55555555555556	1	30	2	2.2	1.1	1.61	3	3	3	4	3	3	4	4	4	4	2	2	3	2	2	4	4	4	5	3	4	4	2
43	19	0	2.33333333333333	1.66666666666667	0	35	2	2.2	0.41	1.95	5	1	2	2	3	2	5	5	4	4	5	2	1	2	1	1	1	1	3	1	1	1	1
45	19	4.11	4.33333333333333	3.88888888888889	1	26	2	2.14	1.25	1.61	5	2	4	4	5	5	4	5	5	5	4	4	4	4	5	4	3	4	5	1	4	5	4
49	19	5.7	4	3.11111111111111	1	25	2	1.39	0.69	1.79	2	1	4	4	4	2	4	3	5	5	3	3	4	3	4	2	3	3	4	2	4	3	3
3	20	3.43	2	3.22222222222222	0	24	2	1.79	1.1	1.61	4	1	1	3	2	2	4	3	4	4	2	1	3	3	3	4	4	3	3	2	5	4	2
5	20	3.14	2.66666666666667	3	1	40	1	1.39	1.1	1.39	3	1	3	2	3	3	4	3	4	4	3	3	4	2	4	2	3	3	4	1	4	4	1
6	20	3.64	2	3.22222222222222	1	22	2	0	0.69	1.79	4	2	1	3	2	3	3	4	4	3	5	3	3	3	2	3	3	4	3	2	4	4	3
11	20	3.14	3.33333333333333	3.22222222222222	1	20	2	1.03	0.59	1.79	5	1	2	4	4	4	3	5	5	4	3	3	2	1	2	5	1	4	4	2	5	4	3
13	20	3.58	4	2.66666666666667	0	32	2	1.39	0.47	1.79	4	2	4	4	4	3	3	3	4	4	3	3	3	2	3	3	2	2	4	2	2	3	2
16	20	2.3	3.66666666666667	3.66666666666667	0	23	2	1.79	1.39	1.79	4	2	3	4	4	3	4	1	4	4	3	3	5	3	4	3	4	4	4	3	5	5	3
18	20	3.4	4	3.55555555555556	0	38	3	1.95	0.92	1.1	3	3	4	4	4	4	4	4	4	4	3	3	4	3	4	3	2	4	4	4	4	4	3
26	20	3.5	4	3.11111111111111	1	26	2	1.79	1.39	1.39	2	2	4	4	4	2	4	4	4	4	3	4	4	3	4	2	3	3	5	2	3	3	3
30	20	3.5	2.66666666666667	3.66666666666667	0	26	2	1.95	1.61	1.1	3	1	2	3	3	2	3	3	4	5	4	2	4	4	3	4	4	3	5	3	3	4	4
32	20	3.04	1.66666666666667	2.88888888888889	1	42	2	2.01	0.79	1.39	3	1	1	2	2	3	5	4	5	4	5	4	3	4	4	1	4	3	3	1	4	4	2
33	20	3.4	3.33333333333333	3.66666666666667	0	24	2	1.39	0.59	1.79	4	1	3	3	4	3	2	3	4	4	2	2	4	3	2	2	4	5	4	3	3	4	4
34	20	3.5	3.33333333333333	3.55555555555556	0	25	2	1.39	1.03	0.69	4	1	3	4	3	4	4	5	5	5	3	3	4	2	4	3	4	4	4	2	4	4	3
35	20	3.5	3.66666666666667	3.77777777777778	1	34	2	1.95	1.1	1.39	4	1	3	4	4	3	4	3	4	5	4	3	4	3	1	4	4	4	4	4	4	5	2
36	20	1.61	2.66666666666667	3.33333333333333	0	22	2	1.95	0.92	1.79	4	1	3	3	2	3	4	4	4	4	3	3	3	4	4	3	3	3	4	3	3	4	4
42	20	3.5	3	3.44444444444444	0	23	2	1.61	1.25	1.39	3	3	2	4	3	4	4	3	4	5	3	2	3	3	4	4	4	3	4	3	4	4	3
45	20	3.5	3.66666666666667	3.11111111111111	1	18	1	1.39	0.69	2.56	5	1	3	3	5	2	5	4	3	3	4	4	2	4	4	3	3	4	2	3	1	4	5
3	21	0	3.33333333333333	3	0	38	2	1.95	0.69	1.39	4	1	2	4	4	4	4	4	4	4	3	2	3	2	3	3	2	4	4	3	4	4	2
35	21	3.14	2	3.55555555555556	0	21	2	1.46	0.92	1.95	1	1	2	2	2	4	4	4	4	5	3	4	5	4	4	2	2	2	4	2	5	5	5
36	21	1.39	4.33333333333333	3.55555555555556	1	29	2	2.08	1.1	1.95	3	4	5	4	4	2	5	1	4	3	1	1	3	4	2	5	4	4	4	1	5	4	3
37	21	3.14	1.33333333333333	3.11111111111111	1	25	3	1.95	1.25	1.39	5	1	2	1	1	2	5	3	4	5	5	5	4	4	4	3	3	3	4	2	2	3	3
1	22	6.19	2	4	1	32	2	2.2	1.61	2.08	3	2	2	1	3	4	4	4	5	5	4	3	4	4	4	5	3	5	4	3	4	4	5
3	22	6.19	2	1.77777777777778	1	31	2	2.2	1.39	1.39	2	1	2	2	2	5	4	5	4	4	4	2	3	3	4	2	2	1	1	1	1	2	2
7	22	6.15	3.66666666666667	3.88888888888889	1	26	2	2.08	1.39	1.39	4	1	3	4	4	4	4	4	4	4	4	4	4	4	4	3	4	3	5	2	5	5	4
9	22	6.15	3.66666666666667	3.44444444444444	1	27	2	2.2	1.1	1.39	3	1	3	4	4	4	4	4	3	4	4	3	4	3	3	3	3	3	4	2	4	4	4
13	22	6.15	2.33333333333333	3.33333333333333	1	25	2	2.2	1.61	0.69	3	1	2	2	3	2	4	5	4	5	4	2	4	1	3	3	4	2	4	1	4	5	3
19	22	6.1	3.66666666666667	3.22222222222222	0	22	2	1.39	0.69	1.39	3	2	3	4	4	3	3	4	5	2	3	2	3	3	4	3	4	3	3	2	4	3	4
20	22	6.1	2.66666666666667	2.55555555555556	1	26	2	1.95	1.39	1.1	3	3	2	4	2	3	3	2	3	2	1	2	3	3	3	2	2	3	1	2	4	2	3
21	22	6.1	4	2.55555555555556	0	32	2	1.95	1.39	1.39	5	1	4	4	4	4	4	4	5	5	4	4	4	4	5	2	3	2	3	2	3	2	2
22	22	6.1	2.33333333333333	3.22222222222222	1	22	2	1.79	1.1	2.2	2	1	3	2	2	2	4	3	5	5	2	2	3	4	3	3	2	3	4	2	3	4	3
24	22	6.1	1.66666666666667	2.77777777777778	1	30	2	2.77	1.1	1.1	3	3	1	2	2	3	2	3	4	3	3	2	3	2	2	2	2	3	3	1	4	4	2
25	22	6.06	1.66666666666667	3.33333333333333	1	35	2	1.7	0.69	1.39	3	1	2	1	2	4	4	4	5	5	4	4	4	4	4	3	3	4	3	1	3	4	4
35	22	6.06	4	4	0	30	1	1.79	0.69	1.79	4	1	4	4	4	4	4	4	4	4	4	3	4	2	4	4	4	4	4	4	4	4	4
37	22	6.06	3	3.44444444444444	1	31	2	2.77	0.69	1.95	4	2	2	3	4	4	4	4	5	5	4	3	3	2	3	4	4	4	3	2	3	3	4
44	22	6.06	2	3.44444444444444	1	20	2	1.92	1.57	2.56	4	1	2	2	2	4	4	4	5	4	4	2	4	4	4	4	4	3	2	1	5	5	5
46	22	6.06	3	3.33333333333333	1	20	2	1.61	0.69	1.39	5	1	2	4	3	3	4	2	3	4	3	4	2	3	4	4	4	3	3	4	2	2	5
47	22	6.06	4	3.44444444444444	1	20	2	1.79	1.1	1.95	4	1	4	4	4	1	4	4	5	5	4	3	3	1	4	2	3	2	4	2	5	4	4
48	22	6.06	3.33333333333333	3.33333333333333	1	31	2	1.95	1.79	0.69	4	2	4	3	3	5	5	4	5	5	5	5	4	4	2	4	4	5	2	3	3	2	2
3	23	2.83	2	3.33333333333333	1	33	2	3.04	1.95	1.79	3	2	2	2	2	4	4	4	4	4	4	4	4	4	4	3	4	3	4	2	4	4	2
4	23	3.09	4.33333333333333	3.55555555555556	1	25	2	2.2	1.39	1.79	4	2	5	4	4	3	4	4	3	5	5	1	4	2	4	3	3	4	3	2	5	4	3
5	23	3.04	1	3.88888888888889	0	24	2	1.76	1.25	1.61	4	2	1	1	1	3	4	4	4	4	2	2	3	3	4	4	4	3	4	3	5	5	3
9	23	4.7	4	3.77777777777778	1	33	2	2.2	1.1	1.61	3	2	4	4	4	4	4	4	5	5	4	2	4	4	4	4	4	4	4	2	4	4	4
10	23	4.7	2.66666666666667	3.77777777777778	0	30	2	2.2	1.1	1.1	5	1	2	3	3	3	4	4	4	4	4	4	4	3	4	4	4	4	4	4	4	4	3
12	23	4.7	2.66666666666667	3	1	28	2	2.2	1.39	1.61	3	3	2	3	3	4	4	4	4	4	3	4	4	2	4	2	2	3	4	3	4	4	3
16	23	4.7	3.66666666666667	3.55555555555556	0	30	1	1.1	0.34	1.1	5	1	3	4	4	3	3	2	3	4	4	4	4	3	3	4	3	3	5	3	3	3	4
18	23	4.7	3	4	0	30	2	1.39	1.1	1.61	4	1	3	3	3	2	3	3	4	4	4	2	4	3	3	4	4	4	5	4	5	4	3
19	23	3.04	3.33333333333333	4.77777777777778	1	32	2	1.61	0.69	2.2	5	1	2	4	4	2	5	3	5	4	3	2	3	4	5	4	5	5	5	5	5	4	5
20	23	4.7	3.66666666666667	3.11111111111111	0	29	2	2.3	1.39	1.61	3	2	3	4	4	2	3	4	5	3	3	4	3	2	2	2	3	3	5	3	4	3	3
21	23	4.7	3	4.22222222222222	0	27	1	1.1	0.47	1.1	5	1	3	3	3	4	5	2	4	4	4	2	4	4	3	5	5	3	4	3	5	5	4
22	23	4.7	3.66666666666667	3.77777777777778	1	25	2	2.56	1.39	1.39	4	1	3	4	4	3	4	4	4	4	4	4	3	3	4	4	5	4	4	2	4	4	4
24	23	4.7	2	3.55555555555556	0	32	1	1.87	1.25	0.69	3	2	2	2	2	3	4	3	4	4	3	3	4	3	3	4	4	3	4	2	4	4	3
25	23	4.7	3.33333333333333	3.44444444444444	1	28	2	2.2	0.69	1.1	4	1	3	4	3	2	3	3	3	4	4	3	4	3	3	3	3	3	4	3	4	4	3
29	23	2.56	2	2.77777777777778	1	29	2	1.95	0.96	1.39	5	1	2	1	3	3	4	4	5	5	4	3	5	4	4	2	3	2	4	2	3	3	1
31	23	4.7	4	4.44444444444444	0	25	2	1.7	1.1	1.61	5	1	4	4	4	4	4	4	4	4	3	3	4	4	4	5	4	5	5	4	5	5	4
36	23	2.56	2	2.22222222222222	1	40	2	1.79	0.69	1.39	3	1	2	2	2	2	2	2	4	4	4	2	4	3	3	3	2	2	2	2	1	1	3
38	23	4.7	2.33333333333333	2.55555555555556	0	30	2	1.95	1.1	1.39	4	2	3	3	1	3	3	3	4	4	2	2	2	2	3	3	4	2	4	1	2	3	2
43	23	4.7	3.33333333333333	3.33333333333333	0	33	2	1.61	1.1	1.1	4	3	3	4	3	3	4	2	4	3	3	4	2	2	4	3	4	4	2	3	2	4	4
45	23	1.39	4.33333333333333	3.33333333333333	1	25	2	1.44	1.03	1.95	4	2	4	4	5	4	4	5	4	4	2	3	3	3	4	4	2	4	2	1	4	4	4
6	24	1.61	2	2	0	32	2	2.33	1.1	1.79	3	2	2	2	2	2	4	5	3	5	4	2	4	4	3	1	1	1	2	1	3	2	3
9	24	3.53	2	2.88888888888889	1	48	2	1.79	1.1	1.1	4	4	2	2	2	3	4	4	4	4	4	4	4	2	2	2	3	3	2	2	4	4	2
13	24	3.4	1	2.33333333333333	0	47	1	1.79	1.1	1.39	3	1	1	1	1	4	5	3	2	3	1	1	3	3	3	3	3	2	2	1	2	3	2
15	24	3.4	2.66666666666667	3.33333333333333	1	34	3	2.4	1.61	1.39	2	3	2	4	2	1	5	1	4	3	2	1	1	1	1	3	4	4	3	3	3	3	3
19	24	3.4	4.33333333333333	1.88888888888889	0	38	3	1.79	1.39	1.79	3	3	5	4	4	4	4	2	5	4	1	2	4	2	5	2	1	1	1	1	1	1	4
24	24	2.4	4.33333333333333	4.22222222222222	1	23	2	2.2	1.39	1.61	2	1	4	5	4	4	5	5	5	5	5	4	4	5	5	4	5	2	5	2	5	5	5
34	24	2.77	4	3.66666666666667	1	24	2	1.7	1.25	1.39	3	2	4	4	4	2	3	2	3	3	2	2	3	2	2	4	4	4	4	4	4	4	3
35	24	2.94	4	4.11111111111111	0	57	2	2.2	0.92	1.1	3	4	4	4	4	4	5	4	5	5	3	4	5	4	3	4	4	5	4	5	5	5	4
36	24	2.94	2	2.55555555555556	0	29	3	2.3	1.39	1.39	3	1	2	2	2	2	3	3	4	4	2	2	3	2	2	2	3	1	4	1	3	2	3
37	24	2.77	1	3.11111111111111	0	24	2	1.7	0.92	1.95	3	1	1	1	1	3	3	3	3	3	2	2	3	3	3	3	3	3	4	3	4	3	3
40	24	2.3	3	2.88888888888889	1	29	1	1.79	1.61	1.39	3	1	2	4	3	3	4	4	5	4	4	3	4	3	2	2	4	3	3	2	3	3	2
44	24	2.94	3.33333333333333	2.77777777777778	1	25	2	2.2	1.39	1.39	3	2	1	4	5	4	5	5	5	5	5	3	5	4	1	2	3	3	1	1	3	3	4
48	24	2.94	2.33333333333333	3	1	24	2	2.25	1.13	1.61	3	1	2	2	3	4	3	5	4	4	3	4	3	3	2	3	2	3	4	2	3	4	2
12	25	3.83	2	3.44444444444444	1	18	1	1.39	0.69	0.69	3	3	2	2	2	3	3	4	4	4	5	3	4	4	4	5	3	4	4	3	2	4	4
14	25	2.64	2	2.88888888888889	1	18	2	2.08	1.1	1.61	3	4	2	2	2	2	3	2	2	3	2	2	3	2	2	3	2	3	4	2	3	3	2
17	25	2.48	1.66666666666667	2.66666666666667	0	29	2	1.79	1.39	1.1	5	1	1	1	3	2	3	3	3	4	3	1	3	2	3	1	2	2	3	2	3	4	3
18	25	3.76	3.66666666666667	1.66666666666667	0	50	2	2.08	1.39	1.39	3	2	3	4	4	3	4	3	4	4	3	2	3	3	3	1	1	1	3	1	3	1	1
25	25	3.74	4	4.22222222222222	1	26	2	1.79	1.1	1.39	3	1	4	4	4	4	5	4	4	5	4	2	5	4	3	5	5	4	5	3	5	5	5
32	25	3.74	3	2.44444444444444	0	41	2	1.79	1.61	1.79	3	2	2	3	4	2	1	4	4	4	4	4	4	2	4	2	3	3	2	1	1	3	3
35	25	2.48	3	3.77777777777778	1	28	2	2.08	1.1	1.1	3	1	3	3	3	4	3	3	4	4	4	4	4	4	4	4	4	4	4	4	4	3	3
39	25	2.48	3.66666666666667	2.88888888888889	1	23	2	2.2	0.92	1.61	2	4	4	4	3	2	2	3	3	3	2	2	2	2	2	3	2	3	4	2	4	3	2
40	25	3.74	2	3.55555555555556	1	28	3	2.4	1.79	1.39	4	1	2	2	2	4	4	4	4	4	3	2	4	3	4	4	4	3	4	3	4	4	4
41	25	2.08	3.66666666666667	2.77777777777778	0	25	2	1.7	0.69	1.39	3	3	4	4	3	2	3	4	4	5	2	2	2	1	1	4	3	2	3	2	3	4	1
42	25	2.71	3	4	0	43	2	1.79	0.41	1.61	4	4	4	1	4	2	5	5	4	5	2	4	4	2	5	5	4	5	2	2	5	5	3
45	25	2.48	2	2.22222222222222	0	38	2	1.95	1.79	0.69	2	1	2	2	2	2	3	4	3	3	1	2	3	1	1	2	2	2	3	2	2	2	2
46	25	2.4	4.66666666666667	4.44444444444444	0	30	3	2.2	0.59	0.69	5	1	5	5	4	2	4	2	5	5	5	4	5	5	5	4	5	5	4	5	4	4	5
40	26	0	2.66666666666667	2.33333333333333	0	21	2	0.92	0.92	1.39	3	2	3	2	3	4	4	4	4	4	2	2	2	3	4	1	1	1	3	1	4	3	3
7	27	4.57	2.66666666666667	3.77777777777778	0	27	2	1.95	1.1	1.39	5	1	3	2	3	4	4	5	4	5	5	2	5	3	4	4	4	3	4	3	5	4	4
8	27	3.09	2	2.66666666666667	1	30	2	1.95	1.1	1.61	5	1	2	2	2	4	5	4	5	5	3	5	5	2	3	2	1	3	3	2	4	3	2
18	27	4.39	2.33333333333333	3.66666666666667	0	39	2	2.4	1.39	1.79	5	1	2	3	2	4	4	4	5	4	4	4	4	4	4	3	4	4	4	3	4	4	4
20	27	2.77	2	3.11111111111111	1	33	2	1.87	1.25	1.95	3	1	2	3	1	3	4	2	4	3	1	3	3	2	3	3	2	3	4	2	3	4	3
22	27	3.09	3	3	1	26	2	2.2	1.39	1.61	4	3	2	4	3	4	4	4	4	4	4	4	4	4	4	3	3	3	3	2	3	4	2
28	27	4.39	4	3.22222222222222	0	33	2	2.2	1.1	1.39	4	2	4	4	4	4	4	4	4	4	5	4	4	4	4	4	3	3	4	2	3	3	3
31	27	4.39	3.66666666666667	3.55555555555556	1	27	2	2.08	1.1	1.61	3	2	4	4	3	4	4	4	5	5	4	4	4	4	4	4	3	4	5	3	4	4	3
33	27	3.09	1.33333333333333	2.88888888888889	1	27	2	1.61	1.1	1.61	4	1	1	1	2	3	4	3	5	5	5	4	4	3	3	2	3	3	2	1	3	4	3
35	27	4.39	1	3.77777777777778	1	25	1	1.61	1.1	0.69	2	1	1	1	1	3	3	3	3	4	1	5	3	3	3	3	5	3	4	3	4	4	3
40	27	4.39	3	3.66666666666667	0	28	2	1.39	1.25	1.95	5	1	2	4	3	4	5	5	5	5	2	1	5	5	5	5	2	4	4	3	5	3	3
41	27	3.09	3.66666666666667	3.33333333333333	1	25	2	1.79	1.1	1.79	4	1	3	4	4	3	4	4	4	4	2	2	4	3	4	4	3	3	3	3	4	4	3
42	27	4.39	2	3.44444444444444	1	29	1	1.61	0.69	1.39	3	2	2	2	2	3	4	2	4	5	3	3	2	4	3	4	4	3	5	1	4	2	4
44	27	4.39	3.33333333333333	3.66666666666667	1	35	3	2.83	1.1	1.79	2	2	4	4	2	2	5	3	4	4	3	3	5	2	2	4	4	3	4	4	4	2	4
46	27	2.77	1	4.11111111111111	0	26	2	1.79	1.57	1.61	5	1	1	1	1	2	5	4	5	5	4	1	5	3	3	4	5	5	5	3	5	5	3
49	27	4.39	2.33333333333333	3.88888888888889	0	23	2	1.25	0.92	1.61	5	1	1	4	2	5	5	4	5	4	2	3	5	5	5	5	5	3	5	3	4	4	2
6	28	1.61	3.33333333333333	3.22222222222222	0	33	2	0.69	0.41	2.64	4	1	3	4	3	2	4	3	5	4	3	3	2	2	3	4	3	3	4	3	3	3	2
7	28	2.83	3.33333333333333	2.77777777777778	1	30	3	2.2	1.1	1.39	3	1	3	4	3	1	5	4	5	4	2	2	4	4	5	2	2	3	4	3	3	2	1
14	28	3	3	4.11111111111111	0	30	2	2.08	1.1	1.39	4	1	2	4	3	4	5	5	5	4	4	5	5	3	4	2	3	4	5	5	4	4	5
15	28	0.69	2	3	0	28	2	1.7	0.69	1.79	4	1	1	2	3	3	4	4	4	4	2	2	4	4	4	3	2	2	3	2	4	4	3
21	28	2.48	4	2.88888888888889	1	23	2	1.79	1.39	1.61	4	1	4	4	4	3	3	3	4	4	5	2	5	4	3	3	3	3	3	3	3	2	3
25	28	3.3	3	3.55555555555556	0	28	2	1.39	0.69	1.79	4	1	3	3	3	2	3	4	4	4	3	2	4	3	3	3	3	3	4	3	4	4	3
26	28	3.3	4	3.33333333333333	1	52	2	1.79	1.5	0.69	5	1	4	4	4	4	2	4	4	4	3	3	3	3	4	3	4	4	3	3	4	3	2
38	28	3.3	2.33333333333333	2.55555555555556	1	23	2	1.61	1.16	1.39	5	1	3	2	2	3	4	3	4	4	4	4	3	3	3	3	2	3	3	1	2	2	3
46	28	0	1	3.22222222222222	1	24	2	1.95	1.1	1.79	5	1	1	1	1	2	5	3	4	4	3	2	3	2	3	3	4	3	4	2	4	5	3
17	30	3.5	2.66666666666667	3.33333333333333	1	25	2	1.79	0.69	0.69	5	1	2	3	3	2	4	4	4	4	3	2	4	3	3	3	3	4	4	3	3	4	3
18	30	3.5	4.33333333333333	3.88888888888889	0	28	2	1.59	1.1	1.39	5	1	4	5	4	4	4	4	5	4	5	3	5	4	5	5	4	2	4	3	5	4	5
19	30	0.69	4	3.22222222222222	1	26	2	1.27	1.79	1.1	2	3	4	5	3	2	3	2	3	4	2	3	4	2	3	4	3	4	4	3	2	1	4
20	30	3.43	1	3.33333333333333	0	30	2	1.39	0.69	1.61	4	1	1	1	1	3	4	2	4	5	4	3	5	4	4	3	4	3	3	2	4	4	3
22	30	1.39	1.66666666666667	2.77777777777778	0	34	1	1.1	0.69	1.61	3	2	1	2	2	4	3	4	4	4	4	4	4	4	4	3	3	3	3	2	2	2	3
26	30	1.1	2.33333333333333	3.33333333333333	0	30	2	2.2	1.1	1.61	2	3	2	2	3	4	4	4	4	4	3	3	4	2	4	3	3	3	3	3	3	4	4
29	30	3.4	1	1.77777777777778	1	23	2	1.79	0.69	1.39	2	2	1	1	1	3	3	3	3	3	3	3	4	2	3	1	3	2	1	1	1	1	1
32	30	1.1	2	3.77777777777778	0	29	1	1.1	0.69	1.95	3	1	2	2	2	4	4	4	4	4	4	3	4	4	4	4	4	4	4	3	5	4	2
33	30	1.1	1	3	0	25	2	2.3	1.1	1.79	4	2	1	1	1	3	3	3	3	4	2	1	4	2	3	3	4	3	3	2	3	4	2
35	30	0.69	3	3.33333333333333	1	26	2	1.25	0.41	1.1	3	1	3	2	4	2	3	3	2	3	4	2	4	2	3	4	2	3	2	4	3	5	4
27	31	1.61	3.66666666666667	4	0	25	2	1.76	0.69	0.69	4	1	3	4	4	2	3	2	4	3	3	3	3	3	4	4	4	4	4	4	4	4	4
28	31	3.04	2.33333333333333	3.22222222222222	1	39	2	1.79	0.92	1.39	4	1	2	2	3	4	4	4	4	5	4	3	4	2	2	2	4	3	4	2	4	3	2
36	31	3.04	3.66666666666667	3.77777777777778	1	31	2	1.95	0.47	1.1	4	1	3	4	4	3	4	3	4	4	4	3	5	3	2	4	4	4	3	2	5	5	4
41	31	0	3	2.77777777777778	1	34	2	1.79	1.1	1.39	4	1	4	3	2	4	1	4	4	5	3	2	4	3	3	3	3	3	3	3	2	2	2
43	31	0	1.33333333333333	2.55555555555556	0	43	1	1.5	0.59	1.1	5	1	1	2	1	3	4	3	4	5	5	3	5	3	3	2	3	3	3	2	2	2	2
