# Supplementary material for: The Impact of COVID-19 and Public Health Emergencies on Consumer Purchase of Scarce Products in China
Source: Front Public Health. 2020 Dec 2;8:617166. doi: 10.3389/fpubh.2020.617166 (PMC7738437; doi:10.3389/fpubh.2020.617166)
Supplement: Supplementary file 4 [file Data_Sheet_3.CSV]

Order	Province	NNC	CNC	SC	MA	NTB	Gender	Age	Educationlevel	Monthlyincome	Monthlyexpense	Householdsize	Degreeofsocialisolation	Outingfrequency	ItemofSC1	ItemofSC2	ItemofSC3	ItemofMA1	ItemofMA2	ItemofMA3	ItemofMA4	ItemofMA5	ItemofMA6	ItemofMA7	ItemofMA8	ItemofNTB1	ItemofNTB2	ItemofNTB3	ItemofNTB4	ItemofNTB5	ItemofNTB6	ItemofNTB7	ItemofNTB8	ItemofNTB9	ItemofNTB10
1	1	2.484907	5.823046	4.33333333333333	1.375	4	0	47		2.772589	1.386294	1.386294	2	4	5	4	4	1	1	1	3	1	1	2	1	4	4	4	4	4	4	4	4	4	4
2	1	2.484907	5.823046	5	2.875	4.2	0	19		1.386294	1.308333	1.386294	4	1	5	5	5	3	1	3	4	3	3	4	2	3	4	4	5	5	4	5	5	3	4
3	1	2.484907	5.823046	2.66666666666667	2.5	3.4	1	32		2.564949	1.609438	1.609438	3	3	2	3	3	2	2	2	3	2	3	3	3	3	3	4	3	3	4	4	4	3	3
4	1	2.484907	5.823046	5	3.75	3.9	0	29		3.828641	1.791759	1.098612	3	4	5	5	5	5	3	3	4	5	4	4	2	5	4	4	4	4	4	2	4	4	4
5	1	2.484907	5.823046	3.33333333333333	3.875	3.3	1	32		1.94591	0.6931472	1.098612	2	4	4	3	3	4	4	4	4	4	4	4	3	4	5	2	4	3	4	2	4	2	3
6	1	2.484907	5.823046	2	3	3.5	0	47		2.197225	1.098612	1.386294	4	2	2	2	2	4	4	4	3	1	2	4	2	1	5	1	5	3	5	2	5	3	5
7	1	2.944439	5.755742	2	3	2.6	1	18		0	0.9162908	1.386294	5	1	2	2	2	3	1	3	4	2	5	5	1	1	3	2	3	3	2	3	3	3	3
8	1	2.944439	5.755742	5.66666666666667	3.5	3.4	1	31		2.397895	2.397895	1.791759	2	2	5	6	6	4	4	4	2	2	4	4	4	5	4	2	4	5	1	2	3	4	4
9	1	2.944439	5.755742	4.33333333333333	4	3.9	0	34		1.098612	0.9162908	1.386294	5	1	4	5	4	3	4	4	5	3	5	4	4	4	4	3	4	4	4	4	4	4	4
10	1	2.944439	5.755742	4	2.125	3.1	1	49		2.397895	0.9162908	1.098612	3	3	4	4	4	3	2	2	1	1	2	2	4	3	4	4	3	4	2	3	4	2	2
11	1	2.944439	5.755742	5	3	3.4	1	34		3.044523	1.386294	1.609438	4	2	5	5	5	3	3	3	3	3	3	3	3	3	4	3	4	4	3	3	3	3	4
12	1	2.944439	5.755742	4	1.625	2.8	0	34		2.639057	1.386294	1.609438	4	1	2	5	5	1	1	1	3	1	2	3	1	2	3	2	3	4	3	2	4	2	3
13	1	2.944439	5.755742	3	2.875	2.5	0	27		2.197225	1.386294	0.6931472	3	1	3	3	3	2	3	2	4	2	4	3	3	2	2	2	4	4	2	2	3	2	2
14	1	2.944439	5.755742	5	2.625	3.1	0	22		1.386294	1.386294	1.386294	4	2	5	5	5	2	2	3	3	3	3	3	2	3	4	3	4	4	2	2	4	2	3
15	1	2.944439	5.755742	5.33333333333333	4.25	3.3	0	20		1.791759	1.098612	1.098612	4	1	5	6	5	5	4	5	4	2	5	5	4	5	4	4	4	4	1	1	3	3	4
16	1	2.944439	5.755742	3.66666666666667	1.625	2.4	0	56		1.609438	1.386294	1.609438	4	2	4	5	2	1	1	3	3	1	1	2	1	1	4	2	1	3	4	4	3	1	1
17	1	2.944439	5.755742	5	4	3.7	0	34		2.197225	1.704748	1.098612	4	3	5	5	5	3	4	4	4	4	4	4	5	4	4	3	4	4	4	2	4	4	4
18	1	2.944439	5.755742	4	3.125	3.4	1	35		2.397895	0.6931472	1.791759	4	1	4	4	4	2	4	3	4	2	4	4	2	2	4	2	4	4	4	4	4	3	3
19	1	2.944439	5.755742	6	4.375	3.3	1	36		2.772589	2.397895	1.098612	3	4	6	6	6	3	4	5	5	5	5	5	3	3	5	1	5	3	1	1	5	4	5
20	1	2.944439	5.755742	4.33333333333333	2.375	3.2	1	30		2.564949	0.6931472	1.098612	3	2	4	4	5	3	2	3	2	2	2	3	2	3	4	3	4	4	3	3	4	2	2
21	1	2.944439	5.755742	2	3.25	2.6	1	34		1.504077	0.9162908	1.791759	3	1	2	2	2	4	2	4	2	3	4	4	3	3	5	3	4	4	1	2	2	1	1
22	1	2.944439	5.755742	3.66666666666667	3.375	3.3	1	29		2.564949	1.94591	1.386294	4	2	3	4	4	3	4	3	3	3	4	4	3	3	3	3	4	4	3	3	4	3	3
23	1	2.944439	5.755742	4.66666666666667	3.625	3.2	0	30		2.397895	2.397895	1.791759	5	1	4	5	5	4	4	3	5	2	4	3	4	2	3	2	4	3	4	2	4	4	4
24	1	2.944439	5.755742	4	3.375	3.3	1	26		2.197225	1.791759	1.386294	4	2	4	4	4	3	4	3	3	3	4	4	3	3	3	3	4	4	3	3	4	3	3
25	1	2.944439	5.755742	3	2.375	3.5	0	30		1.94591	1.791759	1.609438	4	2	3	3	3	1	1	3	5	1	3	4	1	3	2	4	5	4	4	4	4	2	3
26	1	2.944439	5.755742	4.33333333333333	2.75	2.7	1	35		1.791759	1.098612	1.791759	3	1	3	5	5	2	3	3	3	2	3	4	2	2	3	2	3	3	3	3	3	3	2
27	1	2.944439	5.755742	4.33333333333333	2.75	3.1	0	30		3.044523	1.791759	1.609438	5	2	3	5	5	2	3	3	3	2	3	4	2	2	4	3	4	4	4	2	3	3	2
28	1	2.944439	5.755742	4	3.375	3.5	1	26		2.397895	1.94591	1.386294	4	1	4	4	4	3	4	3	3	3	4	4	3	3	4	3	4	4	3	3	4	3	4
29	1	3.091043	5.616771	2.66666666666667	3.125	3.1	1	30		2.197225	1.791759	1.098612	2	2	3	2	3	3	3	3	2	4	4	4	2	3	2	4	4	3	3	4	2	4	2
30	1	3.091043	5.616771	3.33333333333333	2	3	1	28		0.4054651	0.4054651	1.791759	1	1	2	4	4	2	2	2	2	2	2	2	2	3	3	3	3	3	3	3	3	3	3
31	1	3.091043	5.616771	5	4.125	3.2	1	28		2.197225	1.94591	1.386294	2	3	5	5	5	4	4	5	4	4	5	4	3	4	4	3	4	3	2	4	2	3	3
32	1	3.091043	5.616771	3.66666666666667	2.875	3.3	0	28		2.397895	0.6931472	1.386294	4	1	4	4	3	3	3	2	4	2	3	4	2	2	4	3	4	5	4	4	3	2	2
33	1	3.091043	5.616771	3.66666666666667	2.875	3.2	1	28		1.94591	1.386294	1.609438	5	1	4	3	4	3	3	3	3	2	3	3	3	2	4	3	4	4	3	3	3	3	3
34	1	3.091043	5.616771	2.66666666666667	2.625	3.3	1	44		2.564949	1.098612	1.791759	2	3	3	3	2	2	4	3	1	1	4	4	2	2	4	3	4	3	4	3	3	4	3
35	1	3.091043	5.616771	4.66666666666667	3	3.1	1	29		1.94591	0.6931472	1.791759	4	2	5	4	5	2	3	2	3	2	4	5	3	2	5	2	5	4	3	4	1	1	4
36	1	3.091043	5.616771	4.33333333333333	2.625	3	1	48		1.609438	0.6931472	1.386294	2	2	4	4	5	1	3	3	3	1	3	4	3	3	3	3	3	3	3	3	3	3	3
37	1	3.091043	5.616771	3	2.875	2.8	1	35		2.772589	1.791759	1.791759	3	1	2	2	5	1	4	2	5	2	5	2	2	1	5	2	5	5	5	2	1	1	1
38	1	3.091043	5.616771	2	4.125	3.9	1	43		1.609438	0.5877867	1.609438	3	2	2	2	2	5	5	4	3	1	5	5	5	5	4	4	5	5	2	2	4	4	4
39	1	3.091043	5.616771	2.33333333333333	2.875	3.4	1	25		2.397895	3.433987	1.791759	3	1	2	3	2	2	3	3	2	2	4	3	4	2	4	3	4	5	4	2	4	3	3
40	1	3.091043	5.616771	3.66666666666667	2.75	2.6	1	40		1.791759	0.6931472	0.6931472	3	1	4	4	3	3	4	2	4	1	3	3	2	2	4	1	3	4	3	2	5	1	1
41	1	3.091043	5.616771	5.33333333333333	2.5	3.7	1	29		3.044523	1.386294	1.386294	3	1	5	6	5	1	4	3	3	2	4	2	1	2	5	5	4	5	2	2	4	5	3
42	1	3.091043	5.616771	3.66666666666667	2.75	2.9	1	24		1.386294	0.6931472	1.94591	2	1	4	4	3	4	2	3	3	1	4	3	2	2	3	4	4	4	1	3	3	2	3
43	1	3.091043	5.616771	3.66666666666667	2.25	3.6	1	35		2.197225	1.098612	1.609438	5	1	3	4	4	1	2	2	3	2	3	3	2	4	5	5	4	4	2	2	3	3	4
44	1	3.091043	5.616771	5	2.25	4.2	0	28		1.94591	1.098612	1.386294	3	2	5	5	5	1	1	1	4	1	2	4	4	3	4	5	5	5	5	4	5	2	4
45	1	3.091043	5.616771	5	3.125	3	0	28		2.397895	1.791759	1.386294	3	3	5	5	5	3	3	3	4	4	3	3	2	2	4	2	4	4	2	2	4	3	3
46	1	3.091043	5.616771	3	1.75	3.3	1	28		3.044523	1.098612	1.386294	5	1	2	3	4	2	3	2	1	1	1	2	2	2	3	3	5	5	3	2	5	3	2
47	1	3.091043	5.616771	4	2.625	3.5	0	26		2.639057	1.94591	1.386294	4	2	4	4	4	2	2	2	4	2	2	3	4	2	4	4	4	4	4	4	4	2	3
48	1	3.091043	5.616771	3	1.875	3	0	30		2.397895	1.098612	1.386294	4	1	2	2	5	4	1	1	4	1	1	1	2	1	1	4	5	5	5	2	5	1	1
49	1	3.091043	5.616771	5	3.75	4.2	0	30		2.564949	2.197225	1.609438	5	1	5	5	5	3	4	4	4	3	4	5	3	4	4	4	5	4	5	4	4	4	4
50	1	3.091043	5.616771	4	3.125	3.4	1	27		2.397895	1.791759	1.386294	3	1	4	4	4	3	4	4	4	3	3	2	2	2	4	2	4	4	4	2	4	4	4
51	1	3.091043	5.616771	2	1.375	2.2	1	28		1.791759	1.098612	1.791759	1	1	2	2	2	1	1	2	1	1	1	1	3	5	1	5	1	1	1	5	1	1	1
52	1	2.397895	5.866468	4	3.75	3.2	1	30	2	2.397895	1.098612	1.386294	5	1	3	5	4	3	4	4	5	4	3	3	4	4	1	4	5	4	1	4	4	2	3
53	1	1.791759	5.83773	2	2.625	3	1	25	2	2.772589	1.791759	1.609438	3	1	2	2	2	3	3	3	2	2	2	4	2	4	3	5	3	3	3	2	3	1	3
54	1	2.484907	5.823046	4	2.625	2.9	1	22	2	1.791759	1.098612	1.386294	5	1	4	4	4	2	2	3	3	2	4	3	2	2	3	3	5	5	2	3	2	2	2
55	1	2.484907	5.823046	3.33333333333333	3.5	3.4	1	26	2	1.791759	1.098612	1.098612	3	1	4	3	3	4	3	3	4	3	4	4	3	2	4	3	4	4	4	3	3	3	4
56	1	2.944439	5.755742	3	2.375	3.7	1	35	2	1.94591	1.386294	1.386294	3	3	3	3	3	2	2	2	3	2	3	3	2	4	4	4	4	4	3	3	3	4	4
57	1	2.944439	5.755742	5	3.875	4.4	0	30	3	2.772589	1.504077	1.386294	4	1	5	5	5	3	4	4	4	4	4	4	4	4	4	5	4	5	4	5	5	4	4
58	1	2.944439	5.755742	4.66666666666667	3	3.8	1	29	3	1.609438	0.6418539	1.791759	3	3	6	5	3	5	2	1	5	1	4	4	2	4	4	2	4	3	5	4	5	3	4
1	2	1.94591	4.727388	4.33333333333333	3.125	3.5	1	33		3.931826	1.386294	1.386294	3	4	3	5	5	4	3	4	3	3	4	2	2	2	4	4	5	4	4	2	3	4	3
2	2	1.94591	4.727388	4.33333333333333	2.5	3.5	0	31		2.197225	1.609438	1.386294	4	1	3	5	5	2	4	2	2	1	3	4	2	2	4	4	4	4	4	3	4	3	3
3	2	1.94591	4.727388	4.33333333333333	3.375	3.6	0	18		1.098612	1.098612	1.386294	4	2	3	5	5	4	3	4	4	2	4	4	2	4	3	4	4	4	3	2	4	4	4
4	2	1.94591	4.727388	4	3.625	3.7	0	30		1.94591	0.6931472	1.386294	3	2	4	4	4	1	4	3	5	3	5	5	3	4	4	5	5	4	3	3	3	3	3
5	2	1.94591	4.727388	4.33333333333333	2.375	3	0	30		2.302585	1.098612	1.386294	4	1	4	5	4	1	3	3	3	2	3	3	1	2	4	3	5	4	3	2	4	1	2
6	2	2.484907	4.672829	3	2.875	3.3	0	23		2.197225	1.386294	1.609438	5	1	3	3	3	2	2	3	4	3	4	3	2	3	5	3	3	4	3	1	5	2	4
7	2	1.609438	4.564348	5.66666666666667	3.5	4.2	1	18		0.6931472	0.6931472	1.609438	5	1	6	5	6	3	2	5	5	3	5	2	3	4	5	1	5	4	5	3	5	5	5
8	2	1.386294	4.521789	4.66666666666667	2.875	3.3	0	51		2.079442	1.098612	1.098612	5	1	4	5	5	3	3	3	3	2	3	3	3	3	3	3	4	4	3	3	4	3	3
9	2	1.386294	4.521789	3.33333333333333	3.75	3.3	1	38		1.504077	1.609438	0.6931472	1	4	3	2	5	4	4	4	4	4	4	4	2	2	5	1	5	5	2	1	5	3	4
10	2	1.098612	4.406719	6	3.5	2.6	0	33		1.386294	1.098612	1.098612	4	1	6	6	6	5	4	4	2	2	4	4	3	4	2	2	5	4	1	2	4	1	1
11	2	1.098612	4.406719	4.66666666666667	4.5	3.3	0	28		1.791759	1.609438	1.386294	2	3	4	5	5	5	4	5	4	5	5	5	3	2	2	3	5	4	5	2	4	2	4
12	2	1.098612	4.406719	3.33333333333333	3.875	5	0	27		1.609438	1.386294	1.609438	5	1	2	2	6	5	3	5	4	1	5	5	3	5	5	5	5	5	5	5	5	5	5
13	2	1.098612	4.406719	4	3.375	3	0	30		1.791759		1.386294	4	3	2	5	5	4	2	3	4	4	4	4	2	3	4	2	4	4	3	2	4	2	2
14	2	1.098612	4.406719	3	2	3.4	0	38		1.791759	1.098612	1.791759	5	1	3	3	3	2	2	2	2	2	2	2	2	2	4	2	4	4	2	4	4	4	4
15	2	1.098612	4.406719	4	3.625	3.6	1	36		3.713572	1.386294	0.6931472	3	4	3	4	5	4	4	5	3	4	4	4	1	4	4	4	5	5	2	2	2	4	4
16	2	1.098612	4.406719	2	1.75	2.8	0	36		1.791759	0.6931472	1.386294	5	1	2	2	2	2	1	2	3	1	2	2	1	3	4	3	3	3	3	2	2	2	3
17	2	1.098612	4.406719	3.33333333333333	3.375	3.2	0	28		0	0.6931472	1.386294	5	1	4	3	3	3	4	3	3	3	3	4	4	4	2	2	4	4	4	2	5	2	3
18	2	1.098612	4.406719	2	3.375	2.8	0	34		1.609438	1.386294	1.386294	3	3	2	2	2	4	4	4	4	2	4	4	1	2	4	2	4	4	4	2	4	1	1
19	2	1.098612	4.406719	3.33333333333333	3.625	3.2	1	32		1.704748	1.098612	0.6931472	2	1	3	3	4	3	4	4	4	2	4	4	4	2	4	3	4	4	4	4	3	2	2
20	2	1.098612	4.406719	3.33333333333333	2	2.6	1	35		2.197225	1.386294	1.386294	5	1	4	3	3	1	1	3	3	3	2	2	1	1	5	2	3	2	2	3	4	2	2
21	2	1.098612	4.406719	4.66666666666667	4	4.4	0	25		1.791759	1.609438	1.098612	5	1	4	5	5	5	3	3	5	3	4	4	5	4	1	4	5	5	5	5	5	5	5
22	2	1.098612	4.406719	3.33333333333333	2.375	3.2	1	50		2.197225	1.098612	1.098612	5	1	3	4	3	1	3	2	3	2	3	3	2	3	4	4	4	4	2	2	4	2	3
23	2	1.098612	4.406719	4.66666666666667	2.75	3.7	1	17		0	0.6931472	1.386294	4	1	4	5	5	3	3	4	3	2	2	3	2	2	4	5	4	4	3	4	4	4	3
24	2	1.098612	4.406719	5.33333333333333	2	3.5	1	38		2.197225	1.098612	1.098612	4	3	5	5	6	2	3	2	2	1	2	2	2	2	4	3	4	4	3	4	4	3	4
25	2	1.098612	4.406719	5.33333333333333	4.125	4	0	29		1.791759	0.6931472	1.791759	2	1	5	6	5	5	4	4	5	5	3	3	4	5	2	3	4	5	3	3	5	5	5
26	2	1.098612	4.406719	3.33333333333333	2.875	3.6	1	35		1.098612	0.9162908	1.098612	3	1	3	3	4	4	3	3	3	2	3	3	2	2	4	3	4	4	5	3	4	3	4
27	2	1.098612	4.406719	4	3	3.6	0	20		0.6931472	0.6931472	1.098612	5	1	5	3	4	4	3	2	2	1	4	4	4	3	4	4	4	4	3	3	3	4	4
28	2	1.098612	4.406719	5.33333333333333	2.5	4.2	0	32		1.791759	0.5877867	1.098612	3	2	5	6	5	1	1	1	5	1	5	5	1	1	5	1	5	5	5	5	5	5	5
29	2	1.098612	4.406719	4.33333333333333	2.5	3.2	0	28		2.197225	1.609438	1.386294	5	1	3	5	5	2	4	2	3	1	2	4	2	4	4	2	4	4	3	3	3	3	2
30	2	1.098612	4.248495	2.33333333333333	1.25	3.2	1	21		1.791759	1.098612	1.098612	3	1	2	2	3	1	1	1	3	1	1	1	1	1	5	4	5	5	4	1	5	1	1
31	2	1.098612	4.248495	5	3.875	2.8	1	26		2.302585	2.772589	1.386294	2	3	5	5	5	4	4	4	3	5	5	4	2	4	4	3	2	3	2	1	3	3	3
32	2	1.098612	4.248495	3.66666666666667	3.375	3.1	1	40		1.791759	0.6931472	1.386294	3	3	4	4	3	1	3	5	5	1	5	5	2	3	5	1	5	5	3	1	4	1	3
33	2	1.098612	4.248495	4.33333333333333	3	3.5	1	29		2.079442	0.4700036	1.609438	4	1	5	4	4	3	2	3	4	3	3	3	3	5	5	5	4	4	2	2	3	2	3
34	2	1.098612	4.248495	3	2	2.9	0	28		2.251292	1.504077	1.609438	4	1	2	5	2	1	3	1	3	1	3	3	1	3	5	2	4	4	1	2	4	1	3
35	2	1.098612	4.248495	5	3.125	3.2	0	35		1.94591	1.252763	1.098612	4	4	5	5	5	3	4	3	4	2	3	3	3	4	4	4	4	4	2	2	4	2	2
36	2	1.098612	4.248495	3.33333333333333	2.375	3	0	29		0.8329091	1.704748	1.386294	4	1	3	5	2	1	3	3	3	2	3	3	1	3	4	4	4	4	1	1	5	1	3
37	2	1.098612	4.248495	3.33333333333333	2.5	3	1	28		2.302585	1.609438	1.386294	3	2	3	5	2	1	3	3	4	2	3	3	1	3	4	4	4	4	1	1	5	1	3
38	2	1.098612	4.248495	2	1.5	2.6	1	28		2.397895	1.386294	1.386294	3	1	2	2	2	1	4	1	1	1	1	2	1	1	4	2	4	3	3	2	3	2	2
39	2	1.098612	4.248495	4.33333333333333	3.375	3.6	0	49		1.791759	1.386294	1.386294	2	3	4	5	4	3	3	3	4	3	4	4	3	3	5	2	4	4	4	3	4	3	4
40	2	1.098612	4.248495	4.66666666666667	3.5	3	1	47		2.397895	1.791759	1.386294	2	3	4	5	5	4	4	3	4	3	4	4	2	4	4	3	3	4	3	3	2	2	2
41	2	1.098612	4.248495	3.33333333333333	3.875	3.1	1	35		1.791759	0.6931472	1.609438	2	1	5	2	3	3	3	4	4	5	5	4	3	3	3	2	5	3	2	2	3	5	3
42	2	1.098612	4.248495	3.33333333333333	2.125	2.6	0	29		2.564949	1.871802	1.386294	3	1	2	5	3	1	3	2	3	1	3	3	1	1	4	2	4	4	1	3	4	1	2
43	2	1.098612	4.248495	3.66666666666667	2	2.6	1	35		3.135494	1.791759	1.386294	3	2	2	6	3	1	3	2	2	1	3	3	1	1	4	2	3	4	1	4	4	1	2
44	2	1.098612	4.248495	3.33333333333333	2.125	2.6	0	30		2.197225	1.504077	1.609438	3	2	2	5	3	1	3	2	3	1	3	3	1	1	4	2	4	4	1	3	4	1	2
45	2	1.098612	4.248495	5	3.5	3.1	1	45		2.197225	1.504077	1.791759	3	2	5	5	5	4	3	4	4	3	4	4	2	2	4	3	4	4	4	3	3	2	2
46	2	1.098612	4.248495	5	2.125	2.9	0	31		3.044523	1.609438	1.386294	3	2	3	6	6	1	3	1	3	2	3	3	1	2	3	2	4	4	3	3	4	1	3
47	2	1.098612	4.248495	3.33333333333333	4.625	3.9	1	23		0	1.098612	1.386294	2	4	3	5	2	5	5	5	5	4	5	5	3	3	4	5	4	4	3	4	4	4	4
48	2	1.386294	4.804021	3	2.875	3.2	1	35	0	2.079442	1.098612	1.386294	2	2	3	3	3	2	3	3	4	2	3	3	3	3	3	3	3	4	4	3	3	3	3
49	2	2.079442	4.488636	2	2.375	3.8	1	32	2	2.302585	0.6931472	1.386294	4	2	2	2	2	2	4	2	2	1	2	4	2	2	5	4	5	5	4	3	4	2	4
50	2	1.098612	4.406719	4.66666666666667	2.75	3.7	1	35	3	3.258096	1.791759	1.098612	4	2	5	5	4	1	4	4	2	1	4	2	4	1	4	1	5	5	5	4	5	3	4
1	3	0	3.367296	3	1.875	3.9	0	20	2	0	0.6931472	1.609438	5	1	3	3	3	1	2	2	2	1	3	2	2	2	5	3	5	5	5	3	5	3	3
2	3	1.098612	3.218876	2	3.125	3.4	1	27	2	1.791759	0.6931472	1.386294	5	1	2	2	2	3	3	3	4	3	3	3	3	2	4	2	4	4	4	2	4	4	4
3	3	0	2.079442	2.66666666666667	3.25	4.5	0	20	2	1.098612	0.6931472	1.098612	5	1	3	3	2	4	4	2	2	3	4	3	4	3	3	5	5	5	5	4	5	5	5
4	3	0	3.218876	4.33333333333333	3.125	3.3	1	20	2	1.609438	1.098612	1.609438	3	2	4	4	5	3	3	3	3	3	3	4	3	3	3	3	4	4	4	2	3	3	4
5	3	1.098612	3.135494	4.33333333333333	1.875	2.8	1	33	2	1.871802	0.5877867	1.386294	4	1	5	5	3	2	2	2	3	1	2	2	1	2	4	2	4	4	3	2	3	2	2
6	3	0	3.218876	4.66666666666667	4.75	3.9	0	23	2	0.8329091	0.8329091	1.609438	2	3	5	5	4	5	5	5	5	5	5	4	4	5	4	2	4	5	3	2	4	5	5
7	3	0	1.609438	4.66666666666667	3.875	3.4	1	22	2	1.609438	1.098612	1.386294	3	1	4	5	5	4	5	5	4	3	2	5	3	4	3	1	5	5	5	3	1	3	4
8	3	0	3.091043	2	2.375	3.4	0	20	1	0	0.7884574	1.609438	5	1	2	2	2	2	2	1	3	1	3	3	4	3	3	3	4	4	5	3	3	3	3
9	3	0.6931472	3.332205	5	2.75	3.6	0	25	2	1.098612	0.438255	1.386294	1	1	5	5	5	4	2	4	2	2	2	2	4	4	4	4	4	4	4	4	4	2	2
10	3	0	3.218876	2	4.375	3.8	0	30	2	1.098612	0.4700036	1.791759	4	2	2	2	2	5	5	5	5	1	4	5	5	4	5	2	5	5	5	2	4	1	5
11	3	0.6931472	3.332205	4	2.875	3.1	1	43	2	1.609438	0.1823216	1.098612	4	1	4	4	4	3	3	3	3	2	3	3	3	3	4	3	4	4	3	3	3	2	2
12	3	0	2.079442	5	3	3.9	1	30	2	2.564949	1.386294	1.386294	3	2	5	5	5	2	4	4	3	2	2	3	4	2	5	4	5	4	3	4	4	4	4
13	3	1.609438	3.332205	3.33333333333333	3.125	3.1	1	32	2	1.88707	0.4700036	1.609438	4	1	2	4	4	2	3	3	4	2	4	3	4	3	3	3	3	4	2	3	4	2	4
14	3	0	3.218876	4.66666666666667	3.875	4.4	1	36	2	2.564949	1.609438	1.94591	4	4	4	4	6	4	4	4	4	3	4	4	4	4	5	4	5	5	5	5	3	4	4
15	3	0	2.079442	4.33333333333333	3.625	4	1	25	2	1.386294	1.252763	1.791759	4	2	5	4	4	5	2	4	4	4	4	4	2	4	4	4	5	4	5	2	4	4	4
16	3	1.386294	3.091043	4.33333333333333	4.25	2.6	0	19	2	0.9162908	0.6418539	1.609438	5	1	3	5	5	5	4	4	5	2	5	5	4	2	5	2	5	4	1	1	1	1	4
17	3	0.6931472	3.332205	3.66666666666667	2.25	2.9	0	33	2	1.386294	0.6931472	1.386294	5	1	3	4	4	2	2	1	4	1	2	3	3	3	3	3	4	3	2	2	3	3	3
18	3	0	3.218876	3.66666666666667	2.625	3.4	0	25	2	1.386294	1.098612	1.609438	3	2	3	4	4	2	3	2	3	2	3	3	3	4	2	4	4	4	4	4	2	2	4
19	3	0	2.079442	3.66666666666667	3	3.4	1	46	2	1.791759	0.6931472	1.386294	4	1	3	4	4	3	3	3	3	2	3	4	3	3	4	4	4	4	2	3	3	3	4
20	3	1.609438	3.295837	3	3.375	3.8	1	21	2	1.386294	1.098612	1.609438	4	2	3	3	3	3	3	3	3	4	4	4	3	3	3	5	4	4	5	2	4	4	4
21	3	1.791759	3.044523	2	2.375	3.5	0	32	2	1.386294	0.6931472	1.791759	4	1	2	2	2	3	3	2	2	2	3	2	2	3	4	4	4	4	4	3	3	3	3
22	3	0	3.218876	4.33333333333333	3.5	3.1	1	37	2	1.94591	1.386294	1.098612	5	2	5	3	5	4	4	5	3	4	3	3	2	2	4	3	4	4	3	2	3	3	3
23	3	0	3.218876	4	3	3.2	1	33	1	1.94591	1.609438	1.386294	2	1	4	4	4	3	3	3	3	3	3	3	3	4	3	3	3	3	3	3	3	4	3
24	3	1.609438	3.295837	3	3.5	2.9	0	20	2	1.791759	1.386294	1.791759	5	1	3	3	3	4	3	3	3	3	4	4	4	3	3	3	4	3	3	3	3	1	3
25	3	0	3.218876	4.33333333333333	2.5	3.8	1	33	3	2.397895	1.609438	1.609438	3	1	3	5	5	3	3	2	2	2	2	3	3	3	4	4	4	4	4	4	4	3	4
26	3	0	3.218876	4	2.5	3	0	35	2	2.197225	1.386294	1.098612	4	1	4	4	4	1	5	3	3	1	3	2	2	2	5	2	4	5	2	2	5	1	2
27	3	1.609438	3.295837	3.33333333333333	2.25	3.3	0	35	2	1.609438	0.6931472	1.609438	3	2	3	4	3	3	2	3	3	1	2	2	2	3	4	3	4	4	3	3	4	2	3
28	3	0	3.218876	3	2.125	4	1	18	1	1.098612	0.6931472	1.609438	2	1	3	3	3	1	2	2	2	2	3	3	2	3	5	5	5	5	4	3	5	3	2
29	3	1.098612	2.079442	2	1.5	2.8	0	57	1	0.6931472	0.4054651	1.791759	3	1	2	2	2	1	1	3	1	1	1	3	1	2	4	2	4	4	4	3	3	1	1
30	3	1.609438	3.178054	2.66666666666667	3.375	3.5	1	20	2	0.9162908	1.609438	1.386294	2	2	3	2	3	2	5	1	4	2	5	4	4	2	4	4	4	4	3	2	5	4	3
31	3	0	2.944439	4	3.375	3.3	1	22	2	1.386294	1.098612	1.94591	5	1	4	4	4	4	4	4	3	1	4	4	3	4	4	3	4	4	2	2	3	3	4
32	3	1.609438	3.295837	3.33333333333333	2.75	3	0	33	2	1.791759	1.098612	1.609438	3	2	2	4	4	3	4	3	3	2	3	2	2	2	4	3	4	4	1	2	4	3	3
33	3	0	3.218876	5	4.875	3.7	0	30	2	1.386294	0.6931472	1.94591	5	1	5	5	5	5	5	5	5	4	5	5	5	3	4	2	4	4	4	3	5	4	4
34	3	1.098612	2.079442	3.66666666666667	2.75	3.2	1	31	1	1.609438	0.5306283	1.386294	4	1	3	4	4	3	2	3	3	3	3	3	2	2	3	3	4	4	4	3	3	3	3
35	3	1.609438	3.178054	4	2.875	3.6	1	43	2	1.94591	0.4054651	1.609438	3	3	3	4	5	3	3	3	2	2	4	3	3	2	4	4	4	4	4	3	4	3	4
36	3	1.609438	3.295837	5	4	3.5	1	20	2	1.386294	1.098612	1.386294	4	1	5	5	5	3	4	5	5	4	4	3	4	2	5	4	4	4	3	2	4	4	3
37	3	0	3.218876	3.66666666666667	2.875	3.4	0	21	2	0	0.6931472	1.94591	4	1	3	4	4	2	2	2	4	3	4	3	3	2	4	3	4	4	4	3	3	4	3
38	3	1.609438	3.295837	3	2.875	2.4	1	19	1	0	0.4054651	1.791759	3	1	3	2	4	4	4	3	4	2	2	2	2	1	1	5	3	3	5	2	2	1	1
39	3	1.609438	3.295837	3.66666666666667	2.875	4.3	1	18	1	1.386294	0.9162908	1.609438	4	2	5	3	3	4	3	3	3	2	2	3	3	4	3	5	5	5	5	3	4	5	4
40	3	1.791759	3.367296	4	3.125	3.4	1	32	2	1.791759	1.704748	1.386294	4	2	2	5	5	4	3	2	3	1	4	4	4	1	1	3	5	5	4	4	5	3	3
41	3	1.098612	2.079442	5	4	3.1	1	49	2	2.197225	1.386294	1.386294	4	5	5	5	5	5	5	4	3	4	5	4	2	2	3	3	2	4	4	1	4	4	4
42	3	1.609438	3.295837	3.66666666666667	2.625	3.3	0	30	1	1.386294	0.6931472	1.791759	5	1	4	3	4	2	3	3	3	3	3	2	2	2	4	2	4	4	4	3	3	4	3
43	3	0	3.218876	3	2.375	3.1	1	20	1	1.386294	0.8329091	1.609438	4	2	3	3	3	2	2	2	3	2	3	3	2	4	4	4	3	4	2	3	2	2	3
44	3	1.609438	3.178054	6	1.75	3.6	0	26	2	1.88707	0.3364722	1.609438	5	1	6	6	6	1	2	1	3	1	2	2	2	1	5	4	5	5	5	4	4	1	2
45	3	1.791759	3.367296	2.66666666666667	2	2.8	1	32	2	1.94591	0.6931472	1.386294	1	1	2	4	2	1	4	2	1	1	1	5	1	1	5	1	5	5	4	1	4	1	1
46	3	1.609438	3.295837	4.33333333333333	3.875	3.7	1	19	2	1.098612	0.9162908	1.609438	3	2	5	4	4	4	4	4	4	4	4	4	3	3	5	4	4	5	2	3	3	4	4
1	4	0	2.944439	3.66666666666667	1.875	3	1	15	1	0	0.1823216	1.791759	5	1	3	5	3	2	2	2	2	1	2	2	2	4	2	4	2	2	5	4	2	2	3
2	4	1.098612	2.890372	4	3.25	3	0	22	2	1.098612	1.386294	1.609438	3	1	3	5	4	3	3	3	4	2	3	4	4	3	4	2	4	3	3	3	3	2	3
3	4	0	2.079442	5	3.125	3.8	0	18	1	0.6931472	0.1823216	1.791759	3	1	5	5	5	3	2	3	4	1	5	3	4	1	5	4	5	5	4	3	3	4	4
4	4	0	1.098612	4.33333333333333	2.625	2.9	1	37	2	1.609438	0.6931472	1.098612	3	2	4	4	5	2	3	3	3	1	3	3	3	3	4	3	3	3	2	2	3	3	3
5	4	0.6931472	2.079442	6	3.75	3.4	1	35	3	0.4054651	0.4054651	1.386294	5	1	6	6	6	5	3	4	5	4	4	3	2	3	4	2	5	4	3	2	4	3	4
6	4	1.098612	2.890372	2.66666666666667	3.125	3	0	38	1	1.386294	0.5877867	1.609438	3	2	3	3	2	4	3	3	2	2	4	4	3	3	4	3	4	3	3	3	2	2	3
7	4	0.6931472	2.079442	3.66666666666667	3.75	3.4	1	35	1	1.94591	1.098612	1.609438	3	2	3	4	4	3	4	3	4	4	4	4	4	2	3	4	4	4	4	2	4	4	3
8	4	0	1.098612	4	3.875	3.9	1	21	2	0.6931472	0.6931472	1.609438	2	2	3	4	5	4	4	4	4	3	5	4	3	2	4	4	4	4	5	4	4	4	4
9	4	0	1.94591	4	2.875	3.2	0	33	3	3.044523	1.098612	1.386294	2	2	5	4	3	2	4	4	3	2	3	4	1	2	5	2	5	5	2	3	5	2	1
10	4	0	1.94591	3.66666666666667	2.25	3.5	1	20	1	1.098612	0.4700036	2.079442	5	1	5	3	3	3	2	2	2	1	3	3	2	2	5	4	4	5	3	4	4	2	2
11	4	0	2.197225	4.33333333333333	3.125	3.4	0	31	2	1.386294	0.6931472	1.94591	3	1	3	5	5	2	4	4	4	2	1	4	4	2	2	4	4	4	4	4	4	4	2
12	4	0	2.197225	3	3.125	3.7	0	21	2	0	0.7884574	1.609438	2	1	4	3	2	3	3	4	4	2	4	3	2	4	5	4	4	5	3	2	4	2	4
13	4	0	2.197225	5	4.75	3.7	1	23	2	1.609438	1.098612	1.386294	2	1	5	5	5	4	5	5	5	5	5	5	4	4	4	4	4	5	3	3	4	3	3
14	4	0	1.791759	3	3.75	4	0	26	2	1.791759	1.098612	1.791759	4	2	3	3	3	4	4	4	4	2	4	4	4	4	4	4	4	4	5	4	4	3	4
15	4	0	2.890372	4.66666666666667	5	4.5	0	22	1	0.6931472	1.386294	1.791759	5	1	5	5	4	5	5	5	5	5	5	5	5	1	5	4	5	5	5	5	5	5	5
16	4	0	1.609438	4.66666666666667	2.25	4.2	1	32	3	1.791759	1.098612	1.386294	2	3	5	5	4	1	2	2	3	2	2	4	2	2	5	4	5	5	4	5	4	4	4
17	4	0	1.791759	4	3.375	3.2	1	34	1	1.386294	0.6931472	1.386294	3	2	4	4	4	3	4	4	3	3	3	4	3	3	4	3	3	3	3	3	3	3	4
18	4	0.6931472	2.564949	2.66666666666667	2.75	3	1	38	2	1.609438	0.6931472	1.609438	4	1	3	3	2	2	2	2	3	2	3	4	4	2	2	3	4	4	3	3	3	2	4
19	4	0	1.098612	4	4.25	2.9	1	20	1	1.791759	1.386294	1.098612	2	4	4	4	4	2	3	4	5	5	5	5	5	2	5	3	5	3	5	1	3	1	1
20	4	0	2.197225	2.66666666666667	2.5	3.7	0	20	2	1.609438	1.252763	1.609438	5	1	3	3	2	2	2	3	2	2	3	3	3	2	4	4	5	4	4	2	4	4	4
21	4	0	2.197225	3	2.75	3.7	0	21	2	0.9162908	0.5306283	1.609438	4	1	3	3	3	4	4	2	2	2	2	2	4	4	5	4	4	4	3	2	4	3	4
22	4	0	1.791759	3.33333333333333	3.625	3.7	0	22	2	0	1.098612	1.386294	5	1	4	3	3	4	2	4	4	3	4	4	4	3	2	5	4	5	3	3	4	4	4
23	4	1.386294	1.94591	2	2	2.9	0	41	1	1.280934	0.8329091	1.609438	3	2	2	2	2	1	5	3	1	1	3	1	1	1	1	1	5	5	5	2	5	1	3
24	4	0	2.197225	2.33333333333333	2.75	3.2	0		2	1.386294	1.386294	1.609438	5	1	2	3	2	4	1	2	4	3	2	5	1	5	2	4	5	2	1	4	3	2	4
25	4	0.6931472	2.564949	2.33333333333333	2.375	3.3	0	32	2	1.791759	0.6931472	1.386294	5	2	2	2	3	1	2	2	3	2	3	4	2	4	4	2	5	4	2	3	3	3	3
26	4	0	1.609438	3.33333333333333	3.375	2.9	0	28	2	1.94591	1.098612	1.098612	4	1	3	4	3	3	4	4	3	2	4	4	3	2	2	2	4	4	4	3	4	2	2
27	4	0.6931472	2.564949	3	2	3.2	1	45	2	1.609438	0.9162908	1.609438	3	5	3	3	3	2	3	2	2	1	1	3	2	4	4	2	4	3	3	3	3	3	3
28	4	0	1.098612	4	3	3.9	1	19	2	0	0.7884574	1.386294	4	1	3	5	4	3	3	3	4	2	4	3	2	2	3	4	4	5	5	3	4	4	5
29	4	1.386294	3.433987	3.66666666666667	2.375	2.4	0	35	2	2.197225	0.6931472	1.386294	4	4	3	4	4	3	2	2	2	1	3	4	2	2	3	1	3	4	3	2	3	2	1
30	4	0	2.890372	3	3.125	3.1	1	29	1	1.704748	0.6931472	1.791759	4	2	2	4	3	4	3	3	2	1	4	4	4	2	4	5	4	4	3	2	2	3	2
31	4	1.386294	3.433987	3.66666666666667	1.625	3.7	0	30	3	1.504077	0.6931472	1.609438	3	2	3	5	3	1	2	2	3	1	1	1	2	3	5	2	5	4	4	4	3	3	4
32	4	0	1.609438	2	2.875	2.8	0	48	1	1.098612	0.2623643	1.386294	3	3	2	2	2	3	3	3	3	2	3	3	3	2	4	2	4	4	3	3	2	2	2
33	4	0	2.890372	4.33333333333333	4.75	3	1	19	2	0	0.6418539	1.791759	2	3	4	4	5	5	5	5	5	3	5	5	5	3	5	1	4	3	4	2	3	2	3
34	4	0	1.94591	5.33333333333333	4.875	5	1	28	2	1.609438	1.098612	2.079442	5	1	5	5	6	5	5	5	5	4	5	5	5	5	5	5	5	5	5	5	5	5	5
35	4	0	1.94591	4	3.625	3.7	1	23	3	1.386294	0.6931472	1.609438	4	1	3	5	4	4	3	4	4	4	4	4	2	4	2	1	5	5	5	5	5	1	4
36	4	0	1.94591	3.33333333333333	2.25	2.7	0	30	2	1.386294	0.6931472	1.609438	4	1	4	3	3	2	2	2	2	2	2	2	4	2	3	2	4	3	2	2	3	2	4
37	4	0	2.197225	4	3.125	3.4	0	18	1	0	0.2623643	1.791759	5	1	4	4	4	3	3	3	4	3	3	3	3	3	3	3	3	5	4	3	3	3	4
38	4	1.386294	3.433987	3.66666666666667	3.75	3.4	1	24	1	1.386294	0.6931472	1.791759	2	3	4	3	4	4	3	3	4	4	4	4	4	3	3	2	4	4	3	3	4	4	4
39	4	0.6931472	2.564949	4.33333333333333	3.375	3.8	1	23	2	1.791759	1.098612	1.791759	4	1	3	5	5	4	3	4	4	1	3	4	4	4	4	4	4	5	3	4	4	3	3
40	4	0.6931472	2.564949	3.66666666666667	2.625	2.7	1	26	2	1.386294	0.6931472	1.791759	5	1	3	4	4	2	2	3	4	4	2	2	2	3	4	3	3	2	3	3	2	2	2
41	4	0	2.890372	2.33333333333333	3.25	3.3	1	17	1	2.397895	1.098612	1.609438	5	1	2	2	3	3	3	4	5	1	3	3	4	4	3	3	3	4	4	3	3	3	3
42	4	0.6931472	2.397895	3.66666666666667	3.25	3.4	0	23	2	0.9162908	0.6931472	1.609438	4	1	3	3	5	4	4	3	3	2	4	4	2	2	4	4	4	4	4	2	4	3	3
43	4	0.6931472	2.564949	4.33333333333333	2	3.8	1	26	2	1.94591	1.504077	1.791759	2	3	3	5	5	2	2	2	2	2	2	2	2	1	5	1	5	5	5	1	5	5	5
44	4	1.386294	1.94591	4.33333333333333	1.875	2.5	0	35	3	1.791759	0.4054651	1.609438	3	1	4	3	6	2	3	1	1	1	1	4	2	1	3	3	3	3	3	3	1	3	2
45	4	0.6931472	2.564949	4	2.5	3	0	36	3	1.94591	0.6931472	1.609438	4	1	4	5	3	3	3	4	4	1	1	1	3	2	3	3	3	3	3	4	1	3	5
46	4	0	2.890372	2.66666666666667	3.25	3.7	1	25	2	2.564949	1.791759	1.386294	5	1	3	3	2	2	2	3	4	2	4	5	4	2	3	4	5	5	5	4	5	2	2
47	4	0.6931472	2.564949	3.33333333333333	1.75	3.9	1	20	1	1.504077	0.7884574	1.386294	5	1	3	5	2	2	2	2	1	1	1	3	2	1	5	5	4	5	4	4	5	3	3
48	4	0	2.197225	5.33333333333333	4	3.7	1	24	2	1.94591	1.098612	1.386294	4	1	5	5	6	4	4	4	4	4	5	4	3	3	4	2	5	5	4	2	4	5	3
49	4	0	2.890372	3.66666666666667	2.375	3.3	1	16	2	1.098612	0.6931472	1.386294	3	1	3	5	3	3	3	4	3	1	1	3	1	1	5	1	5	5	2	5	5	3	1
50	4	0	1.609438	5	2	3.6	1	22	2	0	0.4700036	1.609438	5	1	5	5	5	2	2	2	2	2	2	2	2	2	4	2	4	5	5	2	4	4	4
51	4	1.098612	2.890372	3.33333333333333	3.25	3.5	1	28	2	1.791759	1.386294	1.386294	4	2	4	3	3	2	4	4	3	2	3	4	4	2	5	2	4	4	4	3	4	3	4
1	5	0	2.079442	2	1.25	2.7	0	29	2	1.94591	1.252763	1.386294	5	1	2	2	2	1	1	1	1	1	1	3	1	3	5	3	3	2	2	2	3	3	1
2	5	0	2.079442	2	1.25	2.8	0	30	2	1.791759	1.098612	1.386294	5	1	2	2	2	1	1	1	1	1	1	3	1	4	5	1	3	3	2	2	2	3	3
3	5	1.098612	2.079442	4	3.125	3.4	0	32	2	1.504077	0.6931472	2.079442	5	1	2	5	5	2	2	2	4	3	4	5	3	2	5	2	4	5	2	3	4	3	4
4	5	0	1.94591	5	3.625	4.4	1	33	3	3.433987	0.5877867	0.6931472	4	1	5	5	5	4	4	4	4	2	4	4	3	5	4	5	5	5	4	4	4	4	4
5	5	0	1.94591	3.33333333333333	2.875	3.1	0	33	2	1.791759	1.098612	1.098612	4	1	4	3	3	3	2	2	3	2	4	4	3	2	4	2	4	4	3	3	3	3	3
6	5	0	2.484907	3	3.125	3.3	0	27	2	1.609438	0.9162908	1.791759	5	1	3	3	3	2	3	3	4	3	4	3	3	3	3	3	3	4	3	3	4	3	4
7	5	0	1.94591	3.33333333333333	2	2.8	0	32	3	1.791759	0.6931472	1.609438	4	2	4	3	3	2	2	2	2	1	3	3	1	2	2	3	4	4	2	2	3	3	3
8	5	0	1.386294	4.33333333333333	3.5	3.9	1	42	2	2.079442	1.386294	1.386294	3	3	4	5	4	4	4	4	3	3	4	4	2	3	4	4	4	4	4	4	4	4	4
9	5	0	1.386294	4.33333333333333	3.625	3.7	0	41	2	2.197225	1.386294	1.386294	3	2	4	5	4	4	4	4	4	3	4	4	2	3	4	3	4	4	4	3	4	4	4
10	5	0	1.791759	4	3.25	3.5	0	30	2	2.079442	1.386294	1.386294	5	1	3	5	4	2	3	4	4	2	4	3	4	3	4	2	4	5	3	3	4	3	4
11	5	0	1.94591	2	3.375	3.9	0	23	2	0		1.386294	5	1	2	2	2	4	4	3	4	3	4	4	1	5	5	5	5	5	2	1	3	4	4
12	5	0.6931472	1.386294	3.33333333333333	2	2.9	1	18	1	0	0.6931472	1.386294	4	1	4	3	3	3	1	2	2	1	3	3	1	2	4	5	4	3	4	2	2	1	2
13	5	0	1.791759	4	3.125	3.3	0	24	3	0.5877867	1.386294	1.386294	3	3	3	5	4	4	2	2	4	4	4	3	2	2	4	4	4	4	2	2	3	4	4
14	5	0	1.791759	4.66666666666667	4.375	4.1	0	23	1	0.6931472	0.4054651	1.386294	5	1	5	5	4	5	4	5	4	4	5	4	4	5	3	4	5	5	3	3	5	4	4
15	5	0	1.791759	2.33333333333333	2.875	3.8	0	29	2	1.791759	0.5877867	1.609438	5	1	3	2	2	4	1	1	4	3	4	4	2	4	4	4	1	4	5	4	4	4	4
16	5	0	1.791759	3	3.125	3.4	0	25	2	2.197225	1.098612	1.386294	4	3	3	3	3	1	4	4	3	2	3	4	4	2	4	2	4	4	3	3	5	3	4
17	5	0	1.791759	2	1.875	2.4	0	35	1	1.098612	0.4054651	1.386294	4	1	2	2	2	1	2	2	3	1	1	3	2	1	4	3	2	4	2	3	3	1	1
18	5	0	1.386294	4	3.75	3.6	1	32	2	2.079442	1.098612	1.386294	3	3	4	4	4	4	4	4	4	3	4	4	3	3	4	3	4	4	4	3	3	4	4
19	5	0	1.609438	2.66666666666667	3	2.6	1	23	2	0	0.4054651	1.386294	3	2	3	2	3	3	3	3	3	1	3	4	4	2	3	5	4	4	2	1	1	2	2
20	5	0	1.609438	4.33333333333333	2.125	3.5	1	20	2	1.386294	1.098612	1.94591	1	1	3	5	5	2	2	2	3	1	2	2	3	2	2	4	4	5	5	4	2	4	3
21	5	0	2.079442	6	2.375	3.1	1	22	2	1.791759	1.098612	1.386294	4	1	6	6	6	3	2	2	3	2	3	2	2	2	3	2	5	3	3	4	3	3	3
22	5	0	1.609438	2	4	4.2	1	24	1	1.098612	0.2623643	1.791759	5	1	2	2	2	5	5	4	3	1	5	5	4	3	4	4	4	5	5	5	4	4	4
23	5	0	2.397895	4.66666666666667	3.625	3.9	0	34	2	1.609438	1.386294	1.609438	3	3	5	5	4	3	4	3	4	3	5	4	3	3	5	3	5	4	4	5	4	3	3
24	5	0	2.397895	4.66666666666667	3.375	3.3	0	34	2	1.791759	1.791759	1.386294	4	2	4	5	5	4	4	3	4	2	4	4	2	2	4	3	4	4	3	3	3	3	4
25	5	0	1.609438	3.66666666666667	2.875	3.9	1	30	2	2.302585	1.609438	1.098612	4	2	4	4	3	3	3	2	3	2	3	3	4	4	2	5	5	5	2	4	5	3	4
26	5	0.6931472	2.397895	2.33333333333333	3	4.2	0	25	3	2.197225	1.386294	1.386294	5	1	2	3	2	2	4	3	4	2	3	4	2	4	4	4	5	5	3	4	4	4	5
27	5	0	2.484907	3.66666666666667	3.25	2.9	0	24	2	0.9162908	0.6931472	1.386294	5	1	3	4	4	2	3	4	3	3	4	4	3	2	4	3	4	4	3	2	3	2	2
28	5	0	1.609438	3	3	2.9	0	39	2	1.386294	1.098612	1.609438	5	1	3	3	3	3	4	5	3	1	2	3	3	2	3	3	4	3	3	2	4	2	3
29	5	0	2.484907	3	2.25	3.1	0	23	2	0	0.9162908	1.386294	3	1	3	3	3	2	2	2	4	2	2	2	2	1	4	3	4	3	3	4	4	2	3
30	5	0	1.609438	3	2.375	3.1	1	40	2	1.791759	0.2623643	1.386294	5	1	3	3	3	2	3	3	3	2	2	2	2	3	3	3	3	3	4	4	3	2	3
31	5	0	1.609438	2.66666666666667	3.125	2.8	0	30	1	1.386294	0.9162908	1.791759	2	1	2	2	4	4	3	4	3	4	3	1	3	3	4	1	4	3	1	5	3	1	3
32	5	0	2.484907	4	3	2.8	1	18	1	1.386294	0.6931472	1.609438	3	1	4	4	4	3	3	3	3	3	3	3	3	2	4	2	2	3	3	1	3	4	4
33	5	0	1.386294	2	4.875	4.2	0	24	2	1.098612	1.098612	1.386294	3	2	2	2	2	5	5	5	4	5	5	5	5	4	4	4	4	5	4	4	5	4	4
34	5	0	1.609438	3	3.875	3.7	1	35	2	2.251292	1.098612	1.386294	4	2	3	2	4	3	4	4	4	3	5	5	3	2	4	3	5	4	3	3	5	4	4
35	5	0	1.609438	3.33333333333333	3.125	2.3	0	30	2	2.197225	1.386294	1.609438	3	2	2	6	2	4	1	1	4	4	4	4	3	1	1	2	5	3	3	1	3	2	2
36	5	0	1.609438	3	1.875	3	0	40	1	1.098612	0.6931472	1.386294	3	1	3	3	3	1	2	2	3	1	2	2	2	2	2	2	4	4	4	2	4	2	4
37	5	0.6931472	2.397895	5.33333333333333	4	3.5	0	33	2	1.252763	1.163151	1.386294	5	1	5	6	5	4	5	3	4	5	4	3	4	1	4	3	4	4	5	2	5	3	4
38	5	0	1.609438	4.66666666666667	4.625	4.2	0	27	1	1.386294	0.6931472	1.94591	4	2	5	5	4	5	5	5	4	4	5	5	4	4	3	5	5	5	4	3	4	4	5
39	5	0	1.609438	3.66666666666667	2.75	3.3	0	35	1	1.609438	0.6931472	1.609438	3	3	4	4	3	4	2	2	4	2	2	3	3	4	4	4	4	4	2	2	3	2	4
40	5	0	0	4.33333333333333	1.75	3.7	0	22	2	1.252763	0.9162908	1.791759	4	1	5	5	3	3	2	2	1	1	1	1	3	5	3	4	5	5	3	3	4	3	2
41	5	0	1.609438	4.66666666666667	4.375	3.8	0	22	2	0.6931472	0.4054651	1.386294	4	1	5	4	5	5	5	4	4	3	5	5	4	4	4	3	5	5	2	2	5	4	4
42	5	0	2.079442	4	2.625	3.5	1	20	1	0.6931472	0.6931472	1.386294	2	1	4	4	4	3	2	3	3	1	3	3	3	3	3	4	5	4	5	2	3	3	3
43	5	0.6931472	2.397895	4.66666666666667	4	3.9	0	30	2	1.386294	1.098612	1.386294	4	2	4	5	5	3	5	3	5	3	4	5	4	4	4	4	4	4	2	4	5	4	4
44	5	0.6931472	2.397895	3.33333333333333	3.375	3.3	0	19	1	0	0.6931472	1.791759	3	1	4	3	3	4	2	2	4	4	4	4	3	2	4	4	4	4	3	2	4	2	4
45	5	0	1.609438	4.33333333333333	3.375	4.1	1	16	1	0	0.6931472	1.94591	2	3	4	4	5	4	3	3	4	2	4	4	3	5	5	5	4	4	4	3	4	3	4
46	5	0	1.609438	4.33333333333333	1.625	2.9	1	39	1	1.791759	0.7884574	1.098612	3	2	3	5	5	1	2	1	3	1	1	2	2	2	3	4	4	4	3	2	3	2	2
47	5	0	1.609438	5	3.375	3.4	0	30	2	1.791759	1.098612	1.609438	2	2	5	5	5	3	3	3	4	3	4	4	3	3	4	2	5	5	3	2	4	3	3
48	5	0	1.791759	4	2.25	3.4	1	22	2	1.791759	1.098612	1.386294	5	1	4	3	5	2	3	2	3	2	2	2	2	2	3	4	4	5	4	2	4	3	3
49	5	0	2.079442	4	3	3.5	1	30	2	1.386294	1.609438	1.609438	3	1	4	4	4	3	3	3	3	3	3	3	3	4	3	4	5	3	4	3	3	3	3
50	5	0	2.079442	4.33333333333333	3.25	3.8	0	30	2	1.791759	0.6931472	1.791759	3	2	3	5	5	3	4	3	4	2	3	4	3	3	4	2	4	4	5	5	5	2	4
51	5	0	0	4.66666666666667	3.25	3.3	0	29	2	1.609438	1.098612	1.386294	4	1	4	5	5	4	4	2	4	2	2	4	4	4	3	3	4	4	3	3	3	3	3
1	6	0	2.833213	2.66666666666667	3.5	3.2	0	19	2	1.252763	1.252763	1.386294	4	1	3	2	3	4	3	3	4	4	4	3	3	4	4	4	4	4	3	2	2	2	3
2	6	0	3.295837	3	2.25	2.9	1	32	2	1.791759	0.6931472	1.098612	3	2	3	3	3	2	2	2	3	2	2	3	2	3	3	2	4	4	3	2	4	2	2
3	6	0	2.302585	5	4	3.6	0	18	1	0.9162908	0.6931472	1.94591	2	1	5	5	5	4	5	4	3	3	5	4	4	3	3	2	5	5	4	4	3	3	4
4	6	0	2.302585	3	2.875	4.6	1	20	2	1.386294	1.098612	1.609438	3	2	3	3	3	5	3	2	2	2	2	3	4	4	5	4	5	5	5	5	3	5	5
5	6	0	2.833213	4.66666666666667	2.375	3.8	1	32	2	1.94591	1.386294	1.791759	2	2	4	5	5	3	3	3	2	2	2	3	1	3	4	4	4	3	5	1	5	5	4
6	6	0	2.302585	3.33333333333333	3.5	2.6	1	18	1	0.9162908	0.7884574	1.791759	5	1	3	4	3	4	2	4	3	4	5	5	1	3	5	2	2	3	1	1	3	4	2
7	6	0	1.94591	3	1.875	2.9	1	17	2	2.197225	1.609438	1.386294	3	2	3	4	2	1	3	2	2	1	2	2	2	2	4	1	5	4	3	4	2	2	2
8	6	1.098612	2.833213	6	1.75	3	0	32	2	1.871802	0.6931472	1.609438	4	1	6	6	6	1	2	2	3	1	1	2	2	2	4	2	4	4	3	3	3	1	4
9	6	0.6931472	3.295837	2	3.375	3.8	1	35	2	2.079442	1.098612	1.386294	3	3	2	2	2	4	4	4	4	2	4	4	1	4	3	2	4	5	5	4	4	4	3
10	6	1.098612	2.397895	2	2.75	2.9	0	32	2	2.197225	1.791759	1.386294	2	2	2	2	2	1	3	2	4	2	4	4	2	2	4	4	4	3	2	3	2	2	3
11	6	1.098612	2.397895	3.66666666666667	2.125	3.5	0	35	2	1.386294	0.9162908	1.098612	3	2	3	3	5	1	2	1	3	1	3	3	3	2	4	2	5	5	5	2	4	3	3
12	6	1.098612	2.397895	3.66666666666667	2.125	3.3	0	36	2	1.386294	0.6931472	1.098612	3	2	3	3	5	1	2	2	3	1	3	3	2	3	4	2	4	4	4	2	4	3	3
13	6	1.098612	2.833213	4.66666666666667	3.875	4.1	0	24	1	1.386294	1.386294	1.94591	3	1	3	6	5	5	2	4	4	2	4	5	5	5	3	5	4	5	5	3	4	3	4
14	6	0.6931472	3.295837	4.66666666666667	4	4.5	0	20	1	1.308333	1.098612	0.6931472	3	1	5	5	4	4	3	3	5	2	5	5	5	4	3	5	5	5	5	5	3	5	5
15	6	0	2.079442	2.66666666666667	3.75	3.7	0	22	2	0.6931472	0.4054651	1.94591	4	1	3	2	3	4	3	3	3	5	5	5	2	3	3	4	4	4	4	4	3	5	3
16	6	0	1.386294	3	2.5	3.5	1	55	2	1.609438	1.098612	0.6931472	5	1	3	3	3	2	3	2	3	2	3	3	2	3	5	3	5	5	4	2	4	2	2
17	6	1.098612	2.397895	4.33333333333333	2.625	2.9	0	36	2	1.386294	0.6931472	1.098612	3	2	4	4	5	3	3	3	3	1	3	3	2	2	4	2	4	4	3	2	4	2	2
18	6	1.098612	3.258096	5	3.375	3.8	0	27	3	2.197225	1.791759	1.386294	5	1	5	5	5	3	4	3	3	3	4	4	3	2	5	2	5	5	4	1	5	5	4
19	6	1.098612	3.258096	4.66666666666667	3.75	3.5	1	30	2	2.397895	1.791759	1.386294	4	2	5	5	4	4	4	4	4	3	3	4	4	4	4	3	3	4	4	2	3	4	4
20	6	0	1.386294	3	2.625	3.4	0		1	1.386294	0.4054651	1.94591	3	2	3	3	3	3	2	2	3	1	3	4	3	4	4	4	4	4	2	3	3	2	4
21	6	0.6931472	2.197225	4.33333333333333	3	3.2	0	36	2	1.386294	0.6931472	1.098612	3	2	3	5	5	3	2	2	4	1	5	4	3	3	4	2	4	4	3	2	4	3	3
22	6	0	0	4	3.75	2.6	0	34	3	3.044523	1.098612	1.386294	3	3	2	5	5	4	4	3	4	4	4	4	3	2	4	2	4	3	2	2	2	3	2
23	6	1.098612	3.258096	3.66666666666667	2.875	3.1	0	33	1	1.098612	0.6931472	1.098612	3	4	4	3	4	4	2	2	3	2	3	3	4	2	5	3	4	4	3	3	3	2	2
24	6	0.6931472	2.197225	3.33333333333333	2	4.2	1	18	1	2.197225	0.9162908	1.609438	4	1	3	3	4	3	2	2	2	1	2	2	2	4	4	4	4	5	5	5	4	3	4
25	6	0	0.6931472	3	3.25	3.8	0	28	2	1.568616	0.6931472	1.386294	3	2	3	3	3	4	4	3	4	2	4	3	2	4	4	5	5	5	2	2	3	4	4
26	6	0	1.386294	5.66666666666667	4	3.4	1	15	1	0.2623643	0.6931472	1.386294	3	2	5	6	6	5	1	5	4	3	5	5	4	3	3	5	5	5	3	5	1	3	1
27	6	1.098612	3.258096	3	3.5	3.3	0	30	2	2.197225	2.197225	1.386294	5	1	3	3	3	3	4	4	4	3	4	4	2	3	3	2	4	4	3	2	4	4	4
28	6	1.098612	3.258096	5	3.875	3.6	0	30	2	1.94591	1.791759	1.386294	4	1	5	5	5	4	4	4	4	3	4	4	4	2	4	3	4	4	4	3	4	4	4
29	6	1.098612	3.258096	3	2.75	3.2	1	38	2	1.791759	1.609438	1.386294	5	1	3	3	3	2	4	3	4	2	2	3	2	3	4	3	4	4	3	3	4	2	2
30	6	0	1.94591	3.66666666666667	2.25	3	1	34	2	1.280934	1.098612	1.791759	3	4	4	4	3	4	3	3	3	1	1	1	2	4	3	2	3	3	1	2	4	5	3
31	6	0	2.70805	4.66666666666667	2.75	3.6	1	19	2	1.098612	0.9162908	1.94591	3	3	4	5	5	2	3	3	3	2	3	3	3	3	4	3	4	4	3	4	3	4	4
32	6	0	2.70805	4	2.5	3.9	0	25	2	1.386294	0.6931472	1.609438	2	4	6	4	2	1	5	1	5	1	1	5	1	5	4	5	5	5	5	1	3	1	5
33	6	0	1.098612	2	3	3.8	1	30	2	1.098612	0.6931472	1.386294	3	3	2	2	2	3	3	3	3	3	3	3	3	1	5	1	5	5	5	1	5	5	5
34	6	1.098612	3.258096	4.66666666666667	3.375	3.4	0	30	2	1.791759	1.609438	1.386294	1	1	4	5	5	3	4	4	4	3	3	4	2	2	4	3	4	4	3	2	4	4	4
35	6	0	0.6931472	3.33333333333333	1.75	3.8	0	30	2	1.504077	0.9162908	1.386294	3	2	4	3	3	1	2	2	2	1	2	2	2	2	5	2	4	4	4	4	5	4	4
36	6	0	2.484907	3	2	3.2	0	32	2	1.386294	1.098612	1.791759	5	1	3	3	3	2	4	2	2	1	2	2	1	2	4	2	4	4	4	4	4	2	2
37	6	0	2.70805	2.66666666666667	2.375	2.9	1	35	2	2.197225	1.098612	1.386294	3	3	3	3	2	1	2	2	3	2	2	3	4	1	4	1	4	4	3	4	3	2	3
38	6	0	1.098612	3	3.25	3.4	1	30	2	2.079442	1.252763	0.6931472	3	4	2	3	4	3	4	3	5	1	4	3	3	3	5	3	5	3	3	3	3	3	3
39	6	1.098612	3.258096	2.66666666666667	2.125	2.7	0	29	2	1.791759	1.098612	1.098612	4	1	2	3	3	1	1	5	3	1	2	3	1	2	3	1	3	3	1	5	3	3	3
40	6	0	2.079442	3	3	2.9	0	26	1	1.547562	1.098612	1.386294	3	1	3	2	4	3	3	3	4	3	3	3	2	3	4	4	3	3	2	2	3	3	2
41	6	0	2.079442	4	2.75	3.1	1	31	1	1.386294	1.386294	1.386294	3	1	4	4	4	3	3	3	3	2	2	3	3	3	3	3	4	4	3	2	3	3	3
42	6	1.098612	3.258096	2	1	2.9	1	25	2	1.386294	1.098612	1.386294	5	1	2	2	2	1	1	1	1	1	1	1	1	2	4	5	4	4	3	2	3	1	1
43	6	0	1.386294	3	2.375	2.8	1	38	2	2.251292	1.098612	1.386294	5	1	3	3	3	3	3	3	2	2	3	2	1	3	3	3	4	4	2	2	3	2	2
44	6	0	1.098612	4	2.375	4	0	28	2	1.504077	0.6931472	1.098612	3	2	4	4	4	3	2	3	3	2	3	2	1	4	3	4	4	5	5	4	4	3	4
45	6	0.6931472	2.197225	2.66666666666667	3.25	2.5	0	30	1	1.791759	0.6931472	1.609438	3	2	4	2	2	4	3	3	4	2	3	5	2	1	4	1	5	5	3	1	3	1	1
46	6	0	2.70805	2.33333333333333	2.125	2.5	0	28	1	1.94591	1.386294	1.098612	3	2	3	2	2	2	3	2	3	2	2	2	1	2	4	3	3	3	2	3	3	1	1
47	6	0	1.098612	3	2.875	3.1	0	43	2	1.386294	1.098612	1.386294	3	2	3	3	3	2	4	4	4	1	4	3	1	3	3	2	5	4	4	2	4	2	2
48	6	1.098612	3.258096	3.33333333333333	3.25	3.3	1	35	1	1.791759	1.791759	1.386294	4	3	3	4	3	3	4	3	3	5	4	2	2	2	4	3	3	4	3	4	4	4	2
49	6	1.098612	3.258096	3.66666666666667	4.375	3.9	1	34	2	1.704748	1.098612	1.386294	3	2	4	4	3	5	4	5	5	2	5	5	4	3	5	1	5	4	3	5	3	5	5
50	6	0	2.70805	3.33333333333333	3.125	3.1	1	19	1	0.9162908	0.7884574	1.791759	4	3	3	3	4	3	2	2	3	3	5	3	4	4	3	4	3	3	2	3	3	3	3
1	7	0	0.6931472	2.66666666666667	3.25	3.4	0	26	2	1.791759	1.386294	1.609438	4	1	2	3	3	4	2	4	4	3	4	3	2	2	4	3	5	5	5	3	3	2	2
2	7	0.6931472	3.78419	3.66666666666667	2.5	3.6	0	35	2	1.386294	0.6931472	1.386294	3	2	5	3	3	2	3	2	3	1	4	2	3	3	4	4	4	3	5	3	4	4	2
3	7	0.6931472	3.78419	2	4.125	3	0	36	2	1.386294	1.098612	1.386294	4	1	2	2	2	4	3	4	5	5	5	5	2	1	4	1	5	5	4	1	3	2	4
4	7	0	1.098612	2.33333333333333	3.625	2.9	1	30	1	1.098612	0.3364722	1.94591	4	3	2	2	3	4	4	4	4	3	4	4	2	4	2	3	3	3	3	4	3	2	2
5	7	0	1.098612	2.33333333333333	2.375	3	0	34	2	1.791759	1.098612	1.386294	4	2	2	2	3	1	3	2	3	2	3	3	2	2	4	3	4	3	3	4	3	2	2
6	7	0	3.7612	5.66666666666667	2.5	3.8	1	23	2	1.791759	1.386294	1.791759	4	1	5	6	6	5	1	3	1	1	4	4	1	3	5	3	5	5	5	3	3	3	3
7	7	0	1.791759	2	1	3.3	1	40	1	1.791759	1.098612	1.386294	5	1	2	2	2	1	1	1	1	1	1	1	1	2	5	3	5	4	4	3	4	1	2
8	7	0	1.791759	5	3.375	3.6	1	35	2	1.648659	1.098612	1.386294	1	4	5	5	5	4	3	4	3	2	4	4	3	4	4	3	4	4	3	4	3	3	4
9	7	0	3.7612	4.66666666666667	4.875	2.2	1	40	3	3.713572	3.044523	0.6931472	2	5	2	6	6	5	5	5	5	5	5	5	4	5	2	1	4	4	1	1	1	1	2
10	7	0	3.7612	4.33333333333333	4.875	2.7	0	31	3	2.397895	3.044523	1.098612	3	3	3	5	5	5	5	5	5	5	5	5	4	2	2	2	5	3	2	4	3	2	2
11	7	0	1.791759	3.33333333333333	2.25	3.4	0	31	3	1.386294	1.098612	1.609438	5	1	3	3	4	3	2	2	2	1	3	3	2	3	4	3	5	5	4	2	3	2	3
12	7	0	3.7612	5	2.25	3	1	33	3	2.397895	1.791759	2.079442	2	3	5	5	5	2	2	2	2	2	3	3	2	3	2	2	4	4	3	2	3	4	3
13	7	0	1.098612	3.33333333333333	3.375	3.2	0	33	2	0	0.2623643	1.94591	4	2	3	4	3	4	3	4	4	2	4	3	3	4	3	3	4	4	2	3	3	3	3
14	7	0	1.791759	4.33333333333333	3.625	3.3	0	23	3	0.5877867	1.098612	1.098612	4	1	4	5	4	4	3	3	3	3	5	5	3	3	5	4	4	4	2	2	3	3	3
15	7	0	1.791759	4.66666666666667	2.875	3.5	1	19	1	1.609438	0.4054651	1.386294	2	1	5	3	6	4	4	4	2	1	2	3	3	3	4	3	3	4	5	2	4	4	3
16	7	0.6931472	3.713572	4	3.125	3.4	1	31	2	2.197225	0.6931472	1.098612	3	2	3	4	5	4	3	3	3	2	3	4	3	3	4	2	4	4	4	3	3	4	3
17	7	0	1.386294	2.33333333333333	2.875	2.9	0	27	1	1.386294	1.098612	1.386294	5	1	3	2	2	3	2	3	5	3	2	3	2	2	4	2	4	3	3	3	2	3	3
18	7	0	1.791759	2	1.125	2.7	1	37	2	1.791759	0.6931472	1.098612	2	4	2	2	2	1	1	1	2	1	1	1	1	2	5	2	4	4	4	1	3	1	1
19	7	0	1.791759	3.66666666666667	2.5	3.2	0	45	1	1.386294	0.6931472	1.098612	3	2	4	4	3	2	3	3	3	1	3	3	2	2	3	3	4	4	3	3	3	3	4
20	7	1.098612	3.688879	3.66666666666667	2.25	3.5	0	25	2	1.386294	0.9162908	1.609438	3	1	4	4	3	2	3	2	3	1	2	2	3	3	3	4	4	4	4	4	3	3	3
21	7	1.791759	3.637586	5	4.5	3.7	1	35	2	2.197225	0.4054651	1.098612	3	2	5	5	5	5	4	4	5	4	5	5	4	2	2	3	5	5	4	4	4	4	4
22	7	1.791759	3.637586	3.33333333333333	3.375	2.4	0	28	2	1.871802	1.704748	1.098612	5	1	3	4	3	1	2	3	5	3	5	4	4	1	2	2	4	3	3	2	3	2	2
23	7	0	1.791759	4	3.5	3.5	0	33	3	1.791759	0.6931472	1.386294	5	1	4	4	4	3	4	4	3	3	4	4	3	3	4	3	4	4	4	3	4	3	3
24	7	1.098612	2.564949	3.33333333333333	3.5	3.5	0	32	3	1.791759	1.098612	1.098612	5	1	3	3	4	3	4	4	3	3	4	4	3	3	4	3	4	4	4	3	4	3	3
25	7	1.098612	2.564949	4	3.375	3.5	0	31	2	1.609438	1.098612	1.098612	5	1	4	4	4	3	4	4	3	2	4	4	3	3	4	3	4	4	4	3	4	3	3
26	7	1.098612	2.564949	4	3.5	3.4	0	30	2	1.94591	1.098612	1.098612	3	2	4	4	4	3	4	4	3	2	4	4	4	3	3	3	4	4	3	3	4	3	4
27	7	1.791759	3.637586	5	3.5	3.3	1	29	2	1.791759	1.098612	1.386294	3	2	5	5	5	3	4	4	4	3	4	4	2	2	4	3	4	4	4	4	3	3	2
28	7	1.791759	3.637586	5	3.75	3.3	0	29	2	1.94591	1.609438	1.609438	3	3	5	5	5	2	4	4	5	3	4	5	3	2	4	2	4	4	4	4	4	2	3
29	7	0	1.791759	2	1.5	2.4	1	18	2	0	0.9162908	1.386294	3	1	2	2	2	1	1	1	3	1	1	3	1	1	3	5	4	4	1	1	3	1	1
30	7	0	0	2.33333333333333	2.375	3.1	0	41	1	1.609438	0.9162908	1.386294	3	4	2	2	3	2	2	3	2	1	3	4	2	2	4	3	4	4	3	3	4	2	2
31	7	1.791759	3.637586	3.33333333333333	2.125	3.6	1	32	2	1.386294	1.029619	0	3	3	2	4	4	2	5	2	3	1	1	1	2	2	5	3	5	4	5	3	3	3	3
32	7	0	3.496508	3.66666666666667	2.375	3.4	1	35	2	2.197225	1.386294	1.609438	3	2	4	3	4	2	3	2	3	2	2	3	2	3	4	3	4	4	3	3	4	2	4
33	7	0	3.496508	3.66666666666667	3.375	3	0	31	2	0	0	1.386294	3	3	3	4	4	4	4	4	4	1	4	4	2	2	3	2	4	3	4	3	4	2	3
34	7	0.6931472	1.94591	2.66666666666667	2.375	3.5	0	34	2	1.386294	0.4054651	1.791759	3	1	3	2	3	2	2	2	4	2	2	2	3	2	4	3	4	4	4	4	5	2	3
35	7	0	3.496508	4.66666666666667	4.25	3.5	1	52	1	1.704748	0.6931472	1.098612	3	2	5	4	5	5	5	5	3	3	5	5	3	2	4	2	3	4	5	4	4	3	4
36	7	0	2.397895	2.33333333333333	1	2.5	1	19	1	0	0.4054651	1.791759	5	1	2	3	2	1	1	1	1	1	1	1	1	5	1	5	1	4	1	5	1	1	1
37	7	0	3.496508	2	3.625	4.1	1	21	2	0.5877867	0.9162908	1.609438	2	1	2	2	2	4	4	4	2	4	3	5	3	2	4	4	5	5	5	4	5	2	5
38	7	0	3.496508	4.66666666666667	3.875	3.4	0	49	1	1.386294	0.9162908	1.098612	3	2	5	4	5	4	4	4	4	2	5	4	4	4	4	3	3	4	2	3	3	4	4
39	7	0	1.791759	2.33333333333333	3.375	4.1	1	42	2	2.197225	1.098612	1.791759	5	1	2	2	3	2	4	4	1	2	4	5	5	4	5	4	5	5	5	4	3	2	4
40	7	0	2.397895	2.66666666666667	3.375	2.7	0	37	2	2.302585	0.6931472	1.791759	5	1	3	3	2	4	3	3	3	3	4	4	3	1	4	1	5	3	2	1	3	4	3
41	7	0	3.496508	3.66666666666667	3.125	3.5	1	37	1	1.609438	0.6931472	1.386294	5	1	4	4	3	4	4	4	2	1	4	4	2	3	5	4	4	4	3	3	3	2	4
42	7	0	2.397895	3.66666666666667	3.75	2.9	1	20	1	1.458615	0.9555115	1.386294	3	3	4	4	3	5	4	4	3	4	5	3	2	3	2	3	2	4	2	3	4	2	4
43	7	0	0	3.33333333333333	2.75	3.2	1	38	2	2.151762	1.386294	1.386294	3	1	3	3	4	2	3	3	3	2	3	4	2	1	4	3	4	4	4	4	4	2	2
44	7	0.6931472	0.6931472	3	3.375	3.7	1	50	2	1.94591	1.098612	0.6931472	4	2	3	3	3	3	4	3	3	3	4	4	3	3	5	3	5	5	3	2	4	3	4
45	7	0	3.496508	3.66666666666667	3.125	3.7	0	36	2	1.386294	1.098612	1.386294	5	1	2	6	3	2	4	4	2	2	2	5	4	1	5	2	5	5	5	1	4	4	5
46	7	0	3.496508	4	3	3.2	1	35	2	1.504077	0.6931472	0.6931472	4	1	4	4	4	3	3	3	3	3	3	3	3	2	3	3	4	4	4	3	3	3	3
47	7	0	3.496508	4.66666666666667	4.75	4.1	0	33	2	1.791759	1.386294	1.098612	5	1	5	5	4	5	5	5	5	5	5	4	4	4	5	1	5	5	5	2	4	5	5
48	7	0	1.098612	3	3.25	3.5	1	18	2	2.079442	1.098612	1.386294	2	3	3	3	3	4	4	4	3	2	4	3	2	3	3	5	4	4	3	3	4	3	3
49	7	0	1.791759	4.66666666666667	2.625	4	1	36	2	3.091043	1.791759	1.609438	4	2	5	5	4	4	2	2	2	1	4	4	2	4	3	5	4	4	4	4	4	4	4
50	7	0	3.496508	4.66666666666667	3.875	4	1	22	2	1.609438	0.6931472	1.609438	4	1	5	4	5	4	4	5	4	2	3	4	5	3	4	4	5	5	4	4	3	4	4
51	7	0	1.791759	3.66666666666667	3	3.6	1	22	2	1.098612	0.9162908	1.386294	4	1	3	4	4	3	2	1	4	4	5	3	2	4	3	3	4	4	5	3	3	4	3
1	8	2.70805	4.744932	2	3.875	4.1	1	30	1	1.609438	0.6931472	1.791759	5	1	2	2	2	4	4	4	3	1	5	5	5	1	5	5	5	5	5	2	4	5	4
2	8	0	2.639057	2.66666666666667	2.625	3.3	1	31	2	2.197225	1.098612	1.791759	3	1	2	2	4	4	3	3	3	1	1	3	3	3	4	3	3	3	5	3	3	3	3
3	8	2.70805	4.744932	4	2.125	3.5	1	37	2	1.791759	1.098612	1.386294	3	1	3	5	4	1	2	1	3	1	3	4	2	2	4	2	5	5	4	4	3	2	4
4	8	2.70805	4.744932	2	3.125	3.8	1	30	2	1.504077	1.252763	1.386294	3	3	2	2	2	1	5	1	5	1	5	5	2	1	5	4	5	5	5	4	5	2	2
5	8	2.70805	4.744932	2	3.125	3.4	0	28	2	1.609438	1.098612	1.609438	5	2	2	2	2	1	4	1	5	1	5	5	3	1	5	4	4	5	5	4	4	1	1
6	8	0	3.332205	3	3.375	3.5	0	30	2	1.386294	1.098612	1.94591	4	1	3	3	3	3	2	3	4	3	4	4	4	2	4	3	4	4	4	4	4	3	3
7	8	2.70805	4.744932	3	2.5	4	0	20	2	0	0.9162908	1.386294	4	1	3	3	3	1	2	2	4	2	4	2	3	4	4	4	4	4	4	4	4	4	4
8	8	1.098612	2.639057	2.33333333333333	2.875	3.5	0	29	3	0.8109302	0.6931472	1.386294	5	1	2	3	2	3	2	2	3	4	4	3	2	5	5	5	5	5	1	1	2	2	4
9	8	2.70805	4.744932	3	2.625	4	0	25	2	1.609438	1.098612	1.098612	4	1	3	3	3	3	2	3	4	1	3	3	2	4	4	4	4	4	3	4	5	4	4
10	8	1.098612	2.639057	5.33333333333333	3.125	4.2	0	32	2	1.252763	1.609438	1.098612	3	3	5	5	6	3	2	3	4	3	4	4	2	4	1	5	5	5	4	4	5	4	5
11	8	1.94591	4.61512	4.66666666666667	3.875	3.6	1	29	3	2.197225	1.386294	1.609438	2	2	4	5	5	4	2	4	5	2	4	5	5	3	4	2	4	4	4	1	5	5	4
12	8	1.94591	4.61512	4.33333333333333	2.875	3.4	1	51	2	1.94591	1.098612	1.791759	3	3	3	5	5	3	2	3	3	2	4	4	2	2	4	4	4	4	4	4	4	2	2
13	8	1.098612	2.639057	3.66666666666667	1.875	3.3	0	43	1	1.386294	0.6931472	1.386294	3	2	3	4	4	2	3	2	3	1	2	1	1	3	5	3	4	3	3	3	3	3	3
14	8	1.94591	4.61512	3	3.5	3.8	1	34	1	1.609438	1.386294	0.6931472	4	2	3	3	3	3	3	4	4	3	4	4	3	3	3	4	4	4	4	4	4	4	4
15	8	1.098612	2.639057	4	1.625	2.8	0	31	2	1.791759	1.098612	1.791759	4	1	4	4	4	2	2	2	3	1	1	1	1	4	2	4	4	3	3	2	2	2	2
16	8	0	2.639057	2	3.625	3.1	0	38	2	1.609438	0.6931472	1.386294	1	1	2	2	2	4	4	4	4	3	3	4	3	2	4	3	2	4	5	3	4	1	3
17	8	0.6931472	1.098612	3.66666666666667	1.875	3.5	0	30	2	1.504077	0.6931472	1.386294	5	1	3	4	4	1	1	1	3	1	2	3	3	5	4	3	4	4	5	3	3	2	2
18	8	1.94591	4.61512	4.33333333333333	3.125	3.6	1	21	2	0.6931472	0.6931472	1.609438	5	1	5	3	5	5	3	4	3	2	3	3	2	3	4	3	4	4	3	4	4	3	4
19	8	0	2.639057	4	1.5	3.2	0	36	2	1.609438	1.098612	1.098612	4	1	4	4	4	2	2	2	2	1	1	1	1	2	4	4	4	4	3	3	3	2	3
20	8	1.94591	4.61512	3.33333333333333	2.75	4.1	1	30	2	1.94591	1.386294	1.386294	5	1	2	4	4	4	3	3	4	1	2	1	4	1	5	4	5	5	5	3	5	4	4
21	8	0.6931472	1.098612	3.33333333333333	2.375	3.7	1	31	2	1.704748	0.6931472	1.386294	3	3	3	4	3	3	3	3	2	1	1	3	3	2	4	3	5	4	4	4	3	4	4
22	8	0	3.332205	2.66666666666667	1.625	4	0	31	2	1.609438	1.098612	1.098612	4	2	2	3	3	2	1	1	2	1	2	2	2	2	5	4	4	4	5	5	4	4	3
23	8	0	2.639057	3.33333333333333	2.875	3	1	18	1	0.2623643	0.7884574	1.609438	3	1	3	3	4	3	3	3	3	3	3	3	2	3	3	3	3	4	3	2	3	3	3
24	8	0	3.332205	2.66666666666667	1.5	3.9	0	31	2	1.609438	1.098612	1.386294	3	2	3	2	3	1	1	2	2	1	2	2	1	2	4	4	5	4	4	4	5	4	3
25	8	1.94591	4.61512	5	2.625	3.2	1	26	2	1.704748	0.9162908	1.386294	3	2	5	5	5	2	2	2	4	2	3	4	2	2	4	2	4	4	4	4	4	2	2
26	8	0	3.332205	2.66666666666667	1.625	3.5	0	31	2	1.386294	0.6931472	1.098612	4	1	3	2	3	2	2	1	2	1	2	1	2	4	5	2	4	4	4	2	4	2	4
27	8	0	3.332205	2	3.125	2.7	0	35	2	1.568616	1.386294	1.098612	5	1	2	2	2	2	2	4	4	3	3	4	3	2	2	2	3	4	4	3	3	2	2
28	8	0	3.332205	2.66666666666667	1.875	3.6	0	30	2	1.386294	1.098612	1.098612	4	1	3	3	2	2	1	2	2	2	2	2	2	4	4	2	4	5	4	2	5	2	4
29	8	1.098612	3.465736	3.33333333333333	2.625	3.2	0	47	1	1.252763	1.098612	1.791759	3	2	3	3	4	3	2	3	3	2	3	3	2	2	4	3	4	3	3	4	3	3	3
30	8	1.94591	4.61512	2.66666666666667	2.625	3	0	36	2	1.386294	0.5877867	1.386294	5	1	2	3	3	2	3	3	4	1	2	4	2	3	4	3	4	4	2	2	4	1	3
31	8	1.94591	4.61512	3.33333333333333	3.25	3.7	0	30	1	1.386294	1.098612	1.386294	3	1	4	3	3	3	3	3	3	2	4	4	4	4	4	3	4	3	5	4	4	2	4
32	8	1.94591	4.61512	2	2.875	2.9	1	23	2	1.386294	1.386294	1.386294	5	1	2	2	2	3	4	4	3	3	2	2	2	3	3	3	3	4	1	3	3	3	3
33	8	1.94591	4.61512	5	3.625	3.8	1	48	2	1.791759	0.9162908	1.386294	3	1	5	5	5	4	4	3	4	3	4	4	3	3	4	4	4	5	4	4	3	3	4
34	8	1.94591	4.61512	3.33333333333333	2.75	2.8	1	26	2	1.791759	0.6931472	1.386294	3	2	3	3	4	3	3	2	3	1	3	4	3	3	4	3	4	3	2	2	3	2	2
35	8	1.94591	4.61512	2	2.5	3.4	1	30	2	1.94591	1.504077	0.6931472	1	1	2	2	2	1	2	3	4	1	3	3	3	3	4	5	5	5	3	3	2	2	2
36	8	1.94591	4.61512	4.66666666666667	2.875	3.6	0	21	2	1.791759	1.098612	1.609438	4	1	4	5	5	3	3	3	3	3	3	2	3	2	4	4	4	4	3	3	4	4	4
37	8	0	3.332205	5	4.5	3.8	0	31	1	1.386294	0.4054651	1.609438	3	2	5	5	5	5	4	5	5	3	5	5	4	4	4	4	4	4	5	1	5	3	4
38	8	0	2.639057	3	2.75	3.5	0	47	2	1.504077	1.098612	1.386294	4	2	3	3	3	3	3	2	3	2	3	3	3	4	4	4	2	4	4	3	4	3	3
39	8	1.098612	2.639057	3.66666666666667	2.375	3.5	0	25	2	1.94591	1.386294	1.791759	2	3	4	4	3	2	2	2	4	3	2	3	1	2	5	1	5	5	4	5	5	2	1
40	8	0	3.610918	3.66666666666667	4.5	4.2	0	20	2	1.098612	1.098612	1.386294	3	2	3	3	5	5	4	4	4	5	5	5	4	4	4	5	5	5	5	4	2	4	4
41	8	1.94591	4.61512	5	4.25	3.5	1	38	2	2.079442	0.6931472	1.791759	3	3	5	5	5	4	4	4	4	4	5	5	4	4	4	3	2	4	3	3	4	4	4
42	8	0	1.098612	4	3.75	4	1	43	1	1.609438	0.5306283	1.386294	3	3	3	5	4	4	4	4	3	3	4	4	4	4	4	4	4	4	4	4	4	4	4
43	8	0.6931472	2.484907	4.66666666666667	2	3.8	1	42	2	1.609438	0.6931472	1.386294	4	2	4	5	5	1	3	2	2	2	2	2	2	2	4	2	5	5	4	4	5	2	5
44	8	1.94591	4.61512	2	1.75	2.8	0	30	2	1.252763	0.5877867	1.386294	5	1	2	2	2	2	2	2	1	1	1	3	2	1	3	2	5	3	4	2	3	2	3
45	8	0	2.639057	4	2.25	3	0	39	2	1.609438	0.4054651	1.609438	2	1	4	4	4	3	3	3	1	1	1	3	3	3	3	3	3	3	3	3	3	3	3
46	8	0.6931472	1.386294	2.66666666666667	5	2.6	0	23	2	1.386294	0.6931472	1.386294	3	3	2	4	2	5	5	5	5	5	5	5	5	1	4	5	5	3	1	1	2	1	3
47	8	0	3.332205	2	1.875	3.5	1	48	2	1.94591	0.6931472	1.386294	4	4	2	2	2	1	2	4	2	1	1	3	1	2	2	2	4	4	4	4	5	4	4
1	9	2.079442	5.749393	3.33333333333333	1.5	4.2	1	39	2	3.931826	1.386294	1.791759	4	2	2	4	4	1	1	1	3	1	1	1	3	2	5	4	5	5	5	5	5	1	5
2	9	2.079442	5.749393	4.33333333333333	1.875	2.9	0	30	2	2.302585	1.098612	1.386294	3	1	3	5	5	1	3	1	3	1	2	3	1	1	5	1	5	4	3	2	4	2	2
3	9	2.079442	5.749393	3	3.625	3.4	1	28	2	2.564949	0.4054651	1.098612	3	2	3	3	3	4	4	4	3	2	4	4	4	3	4	3	3	4	4	3	4	3	3
4	9	2.079442	5.749393	3.33333333333333	3.25	3.1	1	33	2	4.70953	3.713572	1.386294	3	2	3	4	3	4	4	4	2	3	4	3	2	3	3	3	4	4	3	2	3	3	3
5	9	2.079442	5.749393	3	1.625	3.6	0	48	2	2.772589	0.6931472	1.386294	4	1	2	3	4	1	2	2	1	1	2	3	1	2	5	3	5	5	4	4	4	2	2
6	9	1.609438	5.726848	4	2.25	2.5	0	28	1	1.098612	0.6931472	1.386294	3	2	4	4	4	1	4	1	3	1	4	1	3	3	5	1	5	4	2	2	1	1	1
7	9	1.609438	5.726848	4.66666666666667	3	3.3	0	27	3	2.564949	2.197225	1.386294	4	1	5	4	5	3	4	3	3	3	2	3	3	2	4	3	4	4	3	4	3	3	3
8	9	2.079442	5.713733	4.33333333333333	1.75	2.3	0	30	2	1.791759	1.386294	1.609438	5	1	6	5	2	1	1	1	2	1	2	4	2	2	5	2	3	2	1	3	3	1	1
9	9	2.079442	5.713733	3.33333333333333	2.25	2.2	1	27	2	2.197225	1.94591	1.791759	5	1	4	2	4	1	1	3	3	3	3	3	1	5	1	1	3	3	5	1	1	1	1
10	9	2.079442	5.713733	5	3.375	3.7	0	25	3	1.609438	1.098612	1.609438	3	2	5	5	5	4	4	2	3	2	5	4	3	2	4	4	5	5	2	5	4	2	4
11	9	2.079442	5.713733	4.33333333333333	3.375	3	1	28	3	2.639057	2.140066	1.609438	4	1	3	5	5	3	3	4	4	3	3	4	3	2	4	3	4	4	3	2	3	3	2
12	9	2.079442	5.713733	4.33333333333333	3	3.4	0	31	2	1.94591	1.098612	1.791759	2	5	5	4	4	2	3	4	3	2	4	3	3	4	3	4	4	4	3	3	3	3	3
13	9	1.386294	5.69036	4.33333333333333	3.5	3.6	1	31	2	1.791759	1.386294	1.386294	3	2	5	3	5	4	3	4	2	3	4	4	4	2	4	2	4	4	4	4	4	4	4
14	9	1.386294	5.69036	3.66666666666667	2.375	2.9	0	38	2	2.302585	1.791759	1.386294	4	3	4	4	3	2	3	3	3	2	2	2	2	2	3	2	3	5	3	3	3	2	3
15	9	1.386294	5.69036	4	1.625	2.8	0	40	2	1.94591	0.6931472	1.386294	5	1	4	4	4	1	2	1	3	1	1	1	3	2	3	3	3	3	3	2	3	3	3
16	9	1.386294	5.69036	3.33333333333333	3.875	3.5	1	24	2	1.94591	0.6931472	1.386294	5	1	4	3	3	5	4	4	4	2	5	4	3	3	4	2	4	4	4	4	4	3	3
17	9	1.386294	5.69036	3.33333333333333	3.75	3.2	0	40	3	2.397895	0.6931472	1.791759	3	1	3	3	4	4	4	4	4	2	4	4	4	2	4	2	4	4	3	3	4	3	3
18	9	1.386294	5.69036	3.33333333333333	3.25	3.1	0	36	2	1.526056	1.335001	1.098612	4	3	5	3	2	4	5	2	4	1	4	4	2	2	4	2	4	5	2	2	4	2	4
19	9	1.94591	5.680172	3.66666666666667	2.5	2.9	0	30	2	1.94591	1.098612	1.386294	5	1	3	4	4	3	3	3	3	2	2	2	2	4	2	3	4	4	2	2	4	2	2
20	9	1.94591	5.680172	4.66666666666667	3.5	3.9	0	43	2	1.609438	0.6931472	1.098612	4	1	5	5	4	3	4	3	4	1	4	5	4	4	4	3	5	4	4	3	4	4	4
21	9	1.94591	5.680172	4	3.25	3.2	1	30	3	2.639057	1.791759	1.386294	2	4	3	4	5	2	4	3	3	3	4	4	3	2	4	3	4	4	3	4	3	3	2
22	9	1.94591	5.680172	4.33333333333333	3.375	3.3	0	36	2	2.302585	1.94591	1.386294	5	1	4	5	4	4	4	3	3	2	5	4	2	4	2	3	4	4	3	4	3	2	4
23	9	1.94591	5.680172	4	3.125	3.4	0	33	2	1.791759	0.6931472	1.098612	3	2	5	3	4	3	3	2	4	2	4	4	3	3	4	4	4	4	3	3	3	3	3
24	9	2.564949	5.641907	4.66666666666667	3.125	2.9	1	26	2	1.94591	1.386294	1.386294	3	3	4	5	5	4	3	4	2	2	3	4	3	4	4	4	3	4	1	2	2	2	3
25	9	2.564949	5.641907	4	3.125	2.9	0	39	2	3.044523	2.079442	1.386294	3	2	4	4	4	3	4	3	4	3	3	3	2	2	3	3	4	4	3	2	3	3	2
26	9	2.564949	5.641907	3	3.25	3.6	1	25	3	2.079442	1.386294	1.609438	4	1	3	3	3	3	3	3	4	3	4	3	3	2	4	2	4	4	4	4	4	4	4
27	9	2.564949	5.641907	5	2.875	2.9	0	25	3	2.397895	1.791759	1.098612	5	1	5	5	5	1	4	2	5	3	3	2	3	3	4	1	4	4	3	2	3	2	3
28	9	2.564949	5.641907	4	3.625	3.2	0	26	3	1.94591	1.704748	0.6931472	4	1	3	5	4	3	4	2	4	4	4	4	4	4	4	4	4	4	2	2	2	2	4
29	9	2.564949	5.641907	5.66666666666667	3.625	3.4	0	28	2	2.197225	1.609438	1.098612	5	1	5	6	6	3	3	3	5	3	4	4	4	1	5	2	5	5	3	2	3	4	4
30	9	2.564949	5.641907	5.33333333333333	4.125	3.7	1	33	2	3.044523	2.197225	1.386294	3	2	6	5	5	4	4	5	4	5	4	5	2	2	3	2	5	5	5	4	5	2	4
31	9	2.564949	5.641907	2.66666666666667	2.625	2.9	1	20	1	0.4054651	1.098612	1.609438	4	2	4	2	2	4	2	1	4	1	3	3	3	2	1	4	4	3	3	3	3	3	3
32	9	2.564949	5.641907	3.66666666666667	3.625	3.5	1	29	1	2.302585	1.791759	1.386294	4	2	3	5	3	3	3	4	4	4	4	4	3	2	4	3	4	4	3	3	4	4	4
33	9	2.564949	5.641907	3.66666666666667	3.875	3.9	1	18	1	0.6259384	0.5596158	0.6931472	3	1	3	5	3	5	2	4	4	2	5	5	4	2	4	5	5	5	5	3	5	3	2
34	9	2.564949	5.641907	3.33333333333333	3.25	3.4	1	36	1	2.197225	1.386294	1.098612	3	1	3	4	3	4	5	3	3	2	3	3	3	3	4	2	4	4	3	3	4	3	4
35	9	2.564949	5.641907	5	3.375	3.2	0	19	2	1.098612	0.9162908	1.386294	4	1	5	5	5	2	2	4	4	3	4	4	4	2	4	4	4	4	3	2	3	3	3
36	9	2.564949	5.641907	4.66666666666667	4	4	1	25	2	3.044523	1.098612	1.098612	3	3	4	5	5	4	4	4	4	4	4	4	4	4	4	4	4	4	4	4	4	4	4
37	9	2.564949	5.641907	5	4.25	4.5	1	28	2	2.351375	1.386294	1.386294	5	1	5	5	5	1	4	5	5	5	5	5	4	1	5	4	5	5	5	5	5	5	5
38	9	2.564949	5.641907	3.66666666666667	3.125	3.1	1	25	2	1.94591	0.6931472	2.302585	3	1	4	3	4	3	3	3	3	3	3	4	3	3	3	3	3	4	4	2	3	3	3
39	9	2.564949	5.641907	4	3.375	3.5	0	25	2	1.609438	1.098612	1.609438	3	4	3	4	5	4	4	3	4	2	4	3	3	3	3	4	4	4	3	2	4	4	4
40	9	2.564949	5.641907	5	4	4	1	27	2	2.397895	1.386294	1.098612	3	1	5	5	5	4	4	4	4	4	4	4	4	4	4	4	4	4	4	4	4	4	4
41	9	2.564949	5.641907	2.66666666666667	1.875	4	0	45	1	1.791759	0.3364722	1.386294	4	1	3	3	2	2	2	2	3	1	1	2	2	4	5	4	4	4	4	4	4	3	4
42	9	2.564949	5.641907	4	2.625	3.2	0	43	2	2.564949	1.098612	1.386294	5	1	2	5	5	2	3	2	3	2	3	4	2	3	4	3	4	4	4	3	2	2	3
43	9	2.564949	5.641907	4	2.375	2.9	1	44	2	2.079442	0.9162908	1.386294	4	1	3	5	4	3	3	2	2	1	2	4	2	2	4	3	4	4	3	3	2	2	2
44	9	2.564949	5.641907	3.66666666666667	2.625	3.1	0	34	3	2.302585	0.6931472	1.386294	4	1	3	4	4	3	3	2	2	2	3	4	2	4	4	2	4	4	1	2	4	2	4
45	9	2.564949	5.641907	4	3.375	3.1	0	25	2	1.791759	2.397895	1.386294	2	3	3	5	4	4	3	3	3	2	4	4	4	3	3	3	3	3	4	2	3	3	4
46	9	2.564949	5.641907	5	2.875	3.2	1	22	2	2.564949	1.609438	1.791759	2	1	5	6	4	3	2	2	4	3	5	2	2	2	2	2	5	5	2	2	5	4	3
47	9	2.564949	5.641907	2	3.375	4.8	1	20	1	1.435085	0.4054651	0.6931472	3	1	2	2	2	5	1	5	1	1	5	5	4	5	4	5	4	5	5	5	5	5	5
48	9	2.564949	5.641907	4	2.375	3.8	1	35	2	2.772589	1.098612	1.386294	2	2	4	3	5	2	3	3	3	1	2	3	2	2	4	3	5	5	4	4	4	3	4
49	9	2.564949	5.641907	5.33333333333333	4	2.3	0	27	2	2.302585	1.94591	1.386294	4	2	6	5	5	2	4	5	5	4	5	4	3	2	2	3	4	3	2	2	2	1	2
50	9	2.564949	5.641907	2.66666666666667	2.25	2.5	0	28	2	2.197225	0.6931472	1.386294	4	1	2	2	4	1	5	3	3	1	2	2	1	1	3	3	4	4	3	2	3	1	1
51	9	2.079442	5.713733	5.66666666666667	3.5	3.4	0	30	2	2.197225	1.098612	1.386294	3	1	5	6	6	2	4	5	5	4	2	2	4	4	3	2	4	4	5	2	5	3	2
52	9	1.386294	5.69036	2.66666666666667	2.25	3.3	1	28	3	2.197225	1.386294	1.098612	3	2	2	4	2	2	2	1	1	1	1	5	5	1	4	3	5	4	3	5	3	2	3
1	10	2.079442	4.369448	3.33333333333333	2	3.6	1	28	2	1.94591	1.386294	1.386294	2	4	3	3	4	2	2	1	3	1	1	4	2	2	4	2	4	5	5	3	4	3	4
2	10	2.079442	4.369448	3	2.75	3.5	1	38	2	1.791759	1.098612	1.386294	4	3	2	3	4	4	2	4	3	1	4	2	2	4	4	4	4	4	2	4	3	2	4
3	10	0	2.944439	4.66666666666667	3.625	4.2	0	22	2	1.098612	0.9162908	1.791759	4	1	3	6	5	4	3	4	4	3	4	4	3	4	4	4	5	5	3	4	4	4	5
4	10	1.386294	3.73767	3.33333333333333	3.25	3.3	0	23	2	1.609438	0.6931472	1.386294	2	2	2	4	4	4	4	2	4	1	4	4	3	2	5	3	4	5	3	1	2	5	3
5	10	1.386294	3.73767	3.33333333333333	2.5	2.9	0	27	2	2.261763	1.916923	1.386294	5	1	4	3	3	3	2	2	3	2	3	3	2	2	4	4	3	4	3	2	3	2	2
6	10	0.6931472	2.944439	5	2.875	3.4	1	35	2	1.791759	1.386294	1.609438	2	1	5	5	5	2	2	2	4	2	4	4	3	2	4	2	4	4	4	2	4	4	4
7	10	1.386294	3.73767	4.66666666666667	3.5	3.1	1	30	2	2.140066	0.9162908	1.098612	3	2	4	5	5	3	4	3	5	2	4	4	3	2	4	3	4	4	2	2	3	3	4
8	10	1.386294	3.73767	5	4.375	3.5	0	32	2	2.564949	2.197225	1.098612	3	3	5	5	5	4	5	4	5	4	4	5	4	1	4	2	5	5	5	4	5	2	2
9	10	1.609438	3.663562	4	3.125	3.6	0	30	2	1.609438	1.098612	1.791759	3	3	4	4	4	3	3	4	3	2	3	4	3	3	4	4	4	4	3	3	4	3	4
10	10	0	2.564949	4	1.875	3.5	0	20	2	1.098612	0.9162908	1.386294	3	2	3	5	4	3	1	2	2	1	1	2	3	4	4	4	5	5	2	2	2	3	4
11	10	1.098612	2.484907	3.66666666666667	1.75	2.9	0	32	2	1.791759	0.5877867	1.386294	4	1	3	4	4	1	1	1	3	1	1	3	3	1	4	2	5	3	2	2	5	1	4
12	10	1.386294	3.713572	3	2.375	3	1	45	1	1.871802	1.386294	1.386294	4	4	3	3	3	2	2	2	2	1	4	4	2	2	4	2	4	4	4	2	4	2	2
13	10	1.386294	4.29046	5	3.875	4.1	0	22	2	0	1.098612	1.94591	4	1	5	5	5	4	4	4	4	3	4	4	4	4	4	4	5	5	4	4	2	4	5
14	10	0.6931472	2.890372	3	3.125	4.1	1	20	1	1.704748	0.5877867	1.386294	4	2	3	3	3	4	2	3	4	2	4	3	3	3	3	4	5	5	5	4	5	3	4
15	10	1.098612	3.465736	3.66666666666667	2.75	3.6	1	19	2	0.4054651	0.1823216	1.609438	4	1	3	4	4	3	2	2	3	2	2	4	4	3	4	4	4	4	4	3	3	3	4
16	10	1.386294	4.29046	3.33333333333333	2.625	3.2	0	14	1	1.098612	1.098612	1.791759	3	1	4	3	3	3	3	3	3	2	2	2	3	4	4	5	2	3	1	3	3	3	4
17	10	1.386294	3.555348	3	3.125	2.9	0	24	2	2.079442	1.386294	1.609438	4	1	4	2	3	3	2	3	5	3	4	3	2	2	3	2	5	5	3	2	3	2	2
18	10	1.386294	4.29046	4.66666666666667	3.125	3.1	0	30	2	2.197225	1.791759	1.098612	4	2	5	5	4	3	4	4	3	1	3	4	3	2	4	3	4	4	2	2	4	2	4
19	10	1.098612	2.484907	3.33333333333333	3.5	2.9	0	20	2	0.9162908	0.9162908	1.609438	3	1	4	3	3	4	3	3	4	3	4	4	3	3	4	3	3	4	2	2	3	3	2
20	10	1.386294	4.29046	3	2	2.9	1	35	2	1.94591	1.098612	1.098612	3	2	3	3	3	2	2	2	2	2	2	2	2	4	2	3	4	2	2	4	4	2	2
21	10	2.197225	4.189655	4.33333333333333	3.375	3.6	1	32	2	2.302585	1.386294	1.098612	2	3	3	5	5	3	4	4	3	2	3	4	4	3	4	3	4	4	4	3	4	3	4
22	10	1.098612	3.465736	3.33333333333333	3.125	3.1	0	32	2	1.791759	0.2623643	1.609438	3	4	3	3	4	2	4	3	4	2	4	4	2	4	4	3	4	4	2	3	3	2	2
23	10	1.098612	3.465736	3.33333333333333	3.125	3.1	0	32	2	1.791759	0.2623643	1.386294	4	3	3	3	4	2	4	3	4	2	4	4	2	4	4	3	4	4	2	3	3	2	2
24	10	2.197225	4.189655	4.66666666666667	3.125	3.1	1	33	2	2.564949	1.94591	1.098612	3	3	5	4	5	3	4	4	3	1	3	4	3	2	4	3	4	4	2	2	4	2	4
25	10	1.098612	3.465736	4	2.5	3.5	0	32	2	1.609438	0.4054651	1.791759	3	3	4	4	4	1	3	3	3	1	4	2	3	3	3	4	4	4	3	2	4	4	4
26	10	1.098612	3.465736	4	2.5	3.5	0	32	2	1.609438	0.4054651	1.791759	3	3	4	4	4	1	3	3	3	1	4	2	3	3	3	4	4	4	3	2	4	4	4
27	10	1.386294	3.332205	2	1.75	2.9	0	35	2	1.791759	1.098612	1.098612	4	1	2	2	2	1	1	1	2	1	4	3	1	1	4	3	4	4	2	3	3	2	3
28	10	0.6931472	3.433987	5	3.25	3.5	0	31	2	1.504077	0.6931472	1.791759	5	1	5	5	5	3	4	3	4	2	4	4	2	3	4	3	4	4	4	3	4	3	3
29	10	1.386294	3.555348	5.66666666666667	2	3.1	0	47	1	1.704748	0.6931472	1.609438	3	3	5	6	6	1	3	1	2	1	2	5	1	2	5	2	4	5	5	3	3	1	1
30	10	1.386294	4.29046	3.66666666666667	2.375	3	1	36	2	1.791759	0.6931472	1.098612	4	1	3	4	4	2	3	3	2	2	2	3	2	3	2	4	4	3	2	3	4	2	3
31	10	1.098612	3.465736	5	3.5	4.1	1	28	2	2.197225	1.386294	1.791759	5	1	5	5	5	2	5	4	4	2	4	5	2	4	5	4	5	5	4	4	5	3	2
32	10	0.6931472	2.890372	4.33333333333333	2.875	2.9	1	27	2	1.791759	1.386294	1.386294	5	1	3	5	5	4	4	2	2	1	4	4	2	3	2	4	4	4	3	2	3	2	2
33	10	2.197225	4.189655	6	3.75	3.2	1	22	2	2.197225	1.94591	1.386294	2	2	6	6	6	1	2	4	5	3	5	5	5	1	4	1	4	5	3	3	4	4	3
34	10	1.386294	3.555348	5	3.125	3.4	1	30	2	2.197225	1.098612	1.791759	3	2	5	5	5	3	4	2	4	2	4	4	2	3	4	2	4	4	4	3	4	3	3
35	10	1.098612	3.465736	3	2.75	2.9	0	32	1	1.609438	0.4054651	1.609438	3	3	3	3	3	2	4	2	4	2	2	4	2	2	2	3	4	4	4	3	3	2	2
36	10	1.386294	4.29046	5	2.875	3.5	0	33	2	1.94591	0.9162908	1.791759	5	1	4	5	6	3	2	2	4	3	4	2	3	2	5	3	4	4	4	3	3	4	3
37	10	1.386294	3.555348	4	3.25	3.2	0	26	2	1.386294	1.098612	1.386294	4	2	4	4	4	4	3	3	3	2	4	4	3	4	4	2	4	4	2	3	3	2	4
38	10	0.6931472	3.433987	3	2.75	3.2	0	33	2	1.791759	1.098612	1.791759	3	1	3	3	3	3	3	3	3	2	3	3	2	3	3	3	4	4	3	3	3	3	3
39	10	1.386294	4.29046	3.33333333333333	2.125	2.9	0	29	2	2.302585	1.504077	1.098612	3	1	3	4	3	1	2	2	3	3	3	2	1	2	4	3	4	4	3	2	3	2	2
40	10	2.197225	4.189655	4.33333333333333	3.5	3.6	1	30	3	1.791759	1.098612	1.94591	5	1	4	5	4	4	4	4	3	2	4	4	3	4	4	4	4	4	3	2	5	3	3
41	10	0.6931472	3.433987	4	3.125	3.1	0	36	2	1.609438	1.386294	1.609438	3	1	4	4	4	3	3	3	3	2	4	4	3	3	3	2	4	4	3	3	3	3	3
42	10	1.386294	3.332205	3	2.75	3.3	1	27	1	1.94591	0.4054651	1.791759	3	2	3	3	3	2	3	3	3	2	3	3	3	3	3	3	3	3	4	2	4	4	4
43	10	2.197225	4.189655	4.66666666666667	3.125	3.4	0	30	2	1.871802	1.098612	1.791759	5	1	4	5	5	3	4	3	4	2	4	3	2	3	4	2	4	4	4	3	4	3	3
44	10	1.098612	3.465736	3.66666666666667	3.5	2.9	1	25	2	0.6931472	1.098612	1.94591	2	1	3	3	5	2	4	4	5	1	4	5	3	3	3	2	4	4	3	2	3	3	2
45	10	0.6931472	3.433987	2	3.125	3.2	0	40	2	1.791759	0.9162908	1.386294	5	1	2	2	2	2	2	3	4	4	4	5	1	1	5	5	5	5	3	1	5	1	1
46	10	0.6931472	3.433987	4	3.25	3.4	1	38	2	1.791759	1.609438	1.791759	3	1	4	4	4	3	4	3	3	2	4	4	3	4	3	3	4	4	4	3	3	3	3
47	10	2.197225	4.189655	5	3.75	2.9	0	30	2	1.791759	1.410987	1.94591	4	1	5	5	5	4	4	4	3	3	4	4	4	2	3	2	4	4	3	2	3	3	3
48	10	1.386294	4.29046	3	3	3.4	0	35	2	2.197225	1.386294	1.386294	5	1	3	3	3	3	3	3	3	2	3	4	3	2	5	2	4	4	4	2	4	3	4
49	10	1.386294	3.970292	4	1.25	2.9	1	28	2	2.302585	1.609438	1.386294	4	1	4	4	4	1	1	1	3	1	1	1	1	5	4	4	4	4	2	2	2	1	1
50	10	0.6931472	2.890372	5	2.5	3.1	0	32	2	1.94591	1.098612	1.386294	4	3	5	5	5	2	3	3	2	1	2	3	4	2	3	3	4	4	3	2	4	3	3
51	10	2.197225	4.189655	4.66666666666667	2.5	3.2	1	42	2	1.791759	1.098612	1.098612	5	1	4	5	5	2	2	2	4	1	3	3	3	3	4	3	3	4	3	3	3	2	4
1	11	0	3.713572	4	3.875	3.6	1	18	2	1.791759	0.6931472	1.386294	5	1	5	4	3	4	4	5	4	3	4	4	3	2	4	1	5	4	4	2	5	5	4
2	11	1.386294	5.010635	2.33333333333333	3.75	3.5	0	46	2	1.94591	1.098612	1.386294	1	4	2	3	2	2	5	3	4	3	4	5	4	2	5	2	5	5	4	1	5	3	3
3	11	1.386294	5.010635	3	2.25	2.7	0	30	2	2.197225	0.9162908	1.386294	4	1	3	3	3	2	3	2	2	2	3	2	2	2	4	2	4	3	2	2	4	2	2
4	11	1.098612	5.049856	3.33333333333333	2.25	2.6	0	30	2	2.397895	1.386294	1.386294	4	1	3	4	3	2	3	3	2	1	3	2	2	2	4	2	3	3	2	2	4	2	2
5	11	0	3.988984	3	2.25	3.8	0	25	3	2.302585	1.252763	1.609438	4	1	3	3	3	2	2	2	4	2	2	2	2	2	4	4	4	4	4	4	4	4	4
6	11	2.833213	6.142037	3	2.25	3.8	1	26	2	2.079442	1.609438	1.386294	4	1	3	3	3	2	2	2	4	2	2	2	2	2	4	4	4	4	4	4	4	4	4
7	11	2.833213	6.142037	5	3.625	3.6	1	25	2	2.397895	1.791759	1.791759	2	1	5	5	5	3	4	4	4	3	4	4	3	4	4	4	4	4	3	3	3	3	4
8	11	0	2.890372	4	4.375	3.5	1	24	3	2.564949	1.94591	1.386294	3	1	4	4	4	4	4	4	4	5	5	5	4	4	3	4	4	4	4	4	2	3	3
9	11	2.833213	6.142037	4.66666666666667	3.25	3.2	0	27	2	1.791759	1.386294	0.6931472	3	1	4	5	5	3	3	3	4	3	3	3	4	2	3	2	4	5	4	2	4	3	3
10	11	1.098612	5.049856	5.66666666666667	4	4.3	1	26	2	1.94591	0.6931472	1.386294	4	1	5	6	6	4	3	4	4	3	5	5	4	4	4	4	5	4	5	5	4	4	4
11	11	0	2.079442	4.33333333333333	2.75	3.2	0	21	2	1.098612	0.9162908	1.609438	3	1	3	5	5	2	3	3	3	3	2	3	3	3	3	3	3	3	5	2	3	3	4
12	11	1.386294	5.010635	4.33333333333333	2.75	3.2	1	32	3	4.70953	1.94591	1.386294	5	2	3	5	5	3	3	4	3	1	3	3	2	4	4	3	4	5	2	2	3	3	2
13	11	1.386294	5.010635	4.66666666666667	2	3.4	0	50	1	1.609438	0.6931472	1.609438	4	4	4	5	5	2	2	2	3	1	2	2	2	2	4	3	4	4	4	4	4	2	3
14	11	1.098612	3.713572	4	2.125	2.7	1	20	2	1.791759	1.098612	1.386294	5	1	2	5	5	2	2	2	2	1	2	2	4	2	4	2	4	3	2	2	2	3	3
15	11	1.386294	5.010635	4.33333333333333	3.125	3.4	1	35	2	2.397895	1.504077	1.386294	4	3	3	5	5	3	4	3	3	2	4	4	2	4	4	4	4	4	2	2	3	3	4
16	11	1.098612	3.713572	3	2.625	3.6	1	37	1	2.302585	1.098612	1.386294	3	3	3	3	3	2	2	3	3	2	3	4	2	4	4	1	4	4	4	4	3	4	4
17	11	2.397895	6.107023	5	4	4.2	1	39	3	3.044523	1.609438	1.098612	3	2	5	5	5	5	4	4	4	4	4	4	3	4	4	4	5	5	4	3	4	5	4
18	11	1.94591	5.09375	3	2.75	3.3	0	17	2	2.197225	1.098612	1.386294	5	1	3	3	3	3	2	3	2	2	3	4	3	3	4	3	4	4	3	4	3	2	3
19	11	1.609438	4.89784	4	3.5	3.4	1	18	1	0	1.098612	1.791759	2	1	4	4	4	4	4	3	3	3	3	4	4	3	3	3	4	4	4	3	3	3	4
20	11	1.94591	5.09375	3	2	3.3	1	37	2	2.197225	1.252763	1.386294	3	3	3	2	4	1	2	2	3	1	2	4	1	2	5	1	5	4	3	4	4	2	3
21	11	1.609438	4.89784	3.66666666666667	3.375	3.6	1	19	2	1.098612	0.9162908	1.609438	4	1	2	4	5	4	3	3	4	2	4	4	3	3	4	5	5	4	3	2	3	3	4
22	11	2.890372	6.084499	2.66666666666667	3.375	4.1	0	23	2	1.504077	1.098612	1.609438	5	1	3	2	3	3	2	2	4	2	5	5	4	5	5	5	3	5	2	2	5	4	5
23	11	1.791759	4.955827	3.66666666666667	3.25	3.8	1	21	2	0.9162908	0.7884574	1.609438	4	1	4	3	4	3	4	2	3	2	4	4	4	4	4	4	4	5	3	3	3	4	4
24	11	1.791759	4.955827	4.33333333333333	3.25	4	1	23	2	0	0.9162908	1.609438	4	1	3	5	5	3	4	4	3	1	4	3	4	4	5	4	5	5	3	3	3	4	4
25	11	1.098612	3.610918	3.33333333333333	2.5	3.4	1	30	2	1.791759	0.6931472	1.791759	5	1	4	3	3	2	2	3	3	3	2	3	2	3	4	2	4	4	5	2	2	4	4
26	11	2.890372	6.084499	4.33333333333333	3.75	3.4	1	19	2	0	0.9162908	1.609438	5	1	4	4	5	4	4	3	4	3	4	4	4	2	3	4	3	4	3	2	4	4	5
27	11	2.890372	6.084499	3.66666666666667	4.125	3.3	0	26	1	1.609438	1.098612	1.098612	5	1	2	5	4	5	5	3	5	2	5	5	3	2	5	1	5	4	5	2	3	3	3
28	11	1.609438	3.970292	4	3.125	3	0	19	1	0.4054651	0.4054651	1.386294	5	1	4	4	4	3	3	3	3	4	3	3	3	3	3	3	3	3	3	3	3	3	3
29	11	1.609438	3.970292	3.33333333333333	2.875	3.3	0	28	2	2.197225	1.386294	1.386294	4	1	3	3	4	3	3	2	3	2	4	4	2	2	3	4	4	4	3	4	3	2	4
30	11	1.94591	5.09375	4.33333333333333	2.625	2.9	0	29	2	2.197225	1.098612	1.386294	4	2	3	5	5	2	3	2	4	2	3	3	2	2	3	2	4	4	3	2	3	3	3
31	11	1.791759	4.955827	3.66666666666667	3.625	3.6	1	26	2	1.94591	1.386294	1.609438	4	1	3	4	4	3	3	4	4	2	5	4	4	3	4	3	5	4	4	4	4	2	3
32	11	1.791759	4.955827	3.66666666666667	3.625	3.6	0	26	2	1.916923	1.386294	1.609438	4	1	3	4	4	3	3	4	4	2	5	4	4	3	4	3	5	4	4	4	4	2	3
33	11	1.94591	5.09375	3.33333333333333	3.125	3.1	1	29	2	2.302585	1.609438	1.609438	4	1	3	4	3	3	2	3	4	2	3	4	4	2	4	3	4	4	3	4	3	2	2
34	11	1.609438	4.89784	4	3.5	3.5	1	23	2	1.098612	0.9162908	1.386294	4	1	3	4	5	3	4	4	4	1	4	4	4	4	4	2	5	3	3	4	4	3	3
35	11	2.890372	6.084499	2.66666666666667	3.5	3.4	1	26	2	1.791759	1.252763	1.098612	2	2	3	3	2	4	3	3	4	3	4	3	4	3	3	3	5	4	4	3	4	3	2
36	11	1.098612	3.610918	4.33333333333333	4.25	3.3	1	25	2	1.386294	0.6931472	1.94591	2	1	5	4	4	4	4	4	4	4	5	5	4	4	4	4	4	4	2	2	3	3	3
37	11	1.609438	3.970292	4.66666666666667	2.75	2.9	1	26	2	2.397895	1.94591	1.386294	2	2	4	5	5	3	3	3	3	2	3	3	2	2	3	3	3	3	3	3	3	3	3
38	11	1.609438	4.89784	3	2.375	3	1	20	2	0.6931472	0.6931472	1.386294	5	1	2	2	5	3	2	3	3	2	1	3	2	4	1	4	4	3	1	5	3	2	3
39	11	1.94591	5.09375	4.33333333333333	3	3.4	0	26	2	1.791759	1.791759	1.609438	3	2	5	3	5	3	3	3	3	2	4	4	2	3	3	2	4	4	5	5	4	1	3
40	11	1.791759	4.955827	4	1.75	2.9	0	50	1	1.386294	0.6931472	1.609438	2	3	4	4	4	1	2	2	3	1	3	1	1	4	3	4	3	3	3	2	3	2	2
41	11	1.098612	3.637586	5	4	2.8	1	41	2	2.197225	1.098612	0.6931472	3	3	3	6	6	5	5	5	3	1	5	5	3	2	5	2	5	3	2	2	3	2	2
42	11	2.890372	6.084499	5	3	3.9	1	13	1	0.1133287	0.0953102	1.94591	3	3	4	5	6	4	3	3	4	2	3	4	1	5	5	3	4	4	4	3	3	4	4
43	11	0	2.772589	4	3.375	3.8	1	23	2	1.098612	0.9162908	1.386294	4	1	3	3	6	3	4	3	3	3	4	4	3	4	4	2	5	5	3	3	4	4	4
44	11	1.94591	5.09375	5	3	3	1	25	1	2.197225	1.098612	1.791759	4	2	5	5	5	4	3	4	5	1	2	3	2	4	2	3	3	4	3	4	1	3	3
45	11	1.791759	4.955827	4.66666666666667	3.25	3.2	0	26	2	2.079442	1.609438	1.791759	5	1	5	5	4	4	4	3	3	2	2	4	4	3	4	3	4	3	3	3	4	2	3
46	11	1.791759	4.955827	2	3.125	3.2	1	17	1	0	0.139762	1.791759	3	1	2	2	2	2	4	4	2	1	4	4	4	1	1	2	5	5	4	2	5	4	3
47	11	1.609438	3.970292	5.33333333333333	3.125	3.6	1	25	2	1.94591	1.252763	1.386294	4	2	5	6	5	1	4	2	4	1	4	5	4	1	4	1	4	5	5	4	5	3	4
48	11	2.890372	6.084499	6	4.625	3.3	0	25	2	0.6931472	0.6931472	1.609438	5	1	6	6	6	5	4	5	5	4	5	5	4	2	5	4	4	5	2	1	3	2	5
49	11	0	2.079442	5	3.25	3.3	1	22	2	1.791759	1.386294	1.386294	2	1	5	5	5	2	4	4	3	2	4	4	3	2	4	2	5	3	2	3	4	4	4
50	11	1.94591	5.09375	4	3.875	3.4	1	25	2	1.386294	1.791759	1.098612	3	1	4	3	5	4	3	3	3	4	5	5	4	1	1	2	5	5	3	3	4	5	5
51	11	1.94591	5.09375	4.66666666666667	2.875	3.4	1	32	2	2.261763	0.6931472	1.791759	4	1	4	5	5	2	3	2	4	1	4	4	3	2	4	2	4	4	4	4	4	3	3
1	12	0.6931472	3.258096	4	2.5	2.8	1	20	2	1.609438	1.098612	1.609438	4	1	4	5	3	4	2	1	2	1	3	3	4	3	4	3	3	4	3	2	3	2	1
2	12	0	3.465736	3	2.75	2.9	1	33	1	1.386294	1.098612	1.098612	3	2	3	3	3	3	3	3	3	2	2	2	4	4	2	4	2	2	3	3	3	3	3
3	12	0.6931472	3.178054	4	3.25	2.7	0	29	2	1.335001	1.098612	1.098612	4	1	3	5	4	4	2	3	3	2	4	4	4	3	4	2	4	3	2	2	3	2	2
4	12	1.386294	4.369448	4.33333333333333	3	3.2	1	19	2	0	0.6931472	1.609438	4	1	3	5	5	4	4	2	2	1	4	4	3	3	4	4	4	4	1	3	3	2	4
5	12	2.484907	4.997212	2.66666666666667	1.625	2.8	1	25	2	1.791759	1.098612	1.386294	5	1	3	3	2	1	1	1	3	3	1	1	2	1	4	4	4	3	4	2	2	2	2
6	12	2.484907	4.997212	5	2.875	3.1	1	31	2	2.564949	1.609438	1.791759	5	1	5	5	5	3	3	3	3	2	3	3	3	3	4	3	3	4	3	2	3	3	3
7	12	2.484907	4.997212	2	1.875	2.8	1	26	2	1.94591	0.4054651	2.197225	3	1	2	2	2	1	1	3	3	1	1	3	2	2	3	2	4	3	3	2	4	3	2
8	12	0.6931472	3.433987	2.66666666666667	2.625	3.3	1	27	2	1.94591	0.9162908	1.609438	3	1	2	4	2	3	2	3	2	2	3	4	2	4	4	3	3	4	3	3	4	2	3
9	12	0.6931472	3.135494	3	2.875	2.8	0	28	2	1.386294	0.9162908	1.386294	4	1	3	3	3	3	3	1	4	1	4	3	4	3	4	2	4	3	2	2	3	3	2
10	12	0.6931472	3.135494	3	3	2.8	0	30	2	1.386294	0.6931472	1.609438	5	1	3	3	3	3	3	1	4	1	4	4	4	3	4	2	4	3	2	2	3	3	2
11	12	0	3.465736	4.33333333333333	3	3.2	1	38	2	1.791759	0.5877867	1.386294	4	3	4	5	4	1	4	2	4	2	3	4	4	2	5	1	4	4	5	1	4	3	3
12	12	0	3.401197	2.33333333333333	3.125	3.2	1	25	2	1.791759	0.9162908	1.609438	5	1	2	3	2	3	3	4	2	2	4	4	3	2	4	3	4	4	4	3	3	3	2
13	12	1.791759	4.779123	2.33333333333333	4.625	4.2	1	20	2	1.791759	0.6931472	1.609438	2	1	3	2	2	5	2	5	5	5	5	5	5	4	5	4	5	5	5	1	5	3	5
14	12	0.6931472	2.564949	4	3.25	2.3	1	27	2	1.609438	0.4054651	1.609438	3	2	4	3	5	5	4	4	3	1	2	3	4	2	2	3	3	4	1	2	3	2	1
15	12	2.197225	4.919981	3.66666666666667	2.875	3.8	0	32	2	1.916923	1.335001	1.791759	4	1	3	4	4	3	3	3	4	2	3	3	2	4	4	4	4	4	4	4	4	3	3
16	12	0	3.367296	4.33333333333333	3.125	4.3	1	30	2	2.054124	1.386294	2.079442	4	1	4	5	4	3	3	4	4	2	4	3	2	3	4	4	4	5	5	5	5	4	4
17	12	2.197225	4.919981	2.33333333333333	2	2.5	1	23	2	1.791759	0.7884574	1.791759	5	1	2	2	3	2	2	4	2	1	2	2	1	2	3	2	3	3	2	2	4	2	2
18	12	2.302585	4.406719	2	3.25	3	1	22	2	0	0.6931472	1.609438	4	1	2	2	2	3	3	4	4	3	3	3	3	3	2	3	3	4	4	1	4	3	3
19	12	2.639057	4.859812	4	3.25	3.1	1	28	2	2.079442	1.791759	1.609438	5	1	3	4	5	4	3	3	3	2	4	4	3	3	3	1	4	3	4	3	3	4	3
20	12	2.639057	4.859812	4.66666666666667	3	3.3	1	29	2	2.261763	0.5877867	1.609438	4	2	4	5	5	2	3	3	4	2	3	4	3	2	3	2	4	4	4	4	4	3	3
21	12	2.639057	4.859812	4.66666666666667	3.5	3.4	1	35	2	2.397895	1.609438	2.079442	3	4	5	4	5	5	5	3	3	3	2	4	3	1	4	1	4	5	5	4	3	4	3
22	12	0	2.302585	4	3.75	3.1	1	17	1	0	0.6931472	1.609438	4	1	2	5	5	4	3	4	4	4	4	4	3	2	3	3	5	5	2	2	3	3	3
23	12	2.639057	4.859812	5.33333333333333	2	3.2	1	20	2	2.397895	1.098612	1.791759	2	2	4	6	6	1	1	1	2	1	2	4	4	1	5	1	5	5	5	1	5	2	2
24	12	1.098612	3.401197	4.66666666666667	3.25	3.4	1	23	2	1.94591	1.098612	1.386294	4	1	5	5	4	3	3	4	3	2	3	4	4	2	4	2	5	4	4	3	4	3	3
25	12	2.639057	4.859812	5	3	3.5	1	32	2	2.484907	0.9162908	1.609438	4	1	5	5	5	4	4	3	3	2	2	4	2	4	4	3	4	4	3	2	3	4	4
26	12	2.639057	4.859812	4.33333333333333	3	3	0	28	2	1.791759	1.098612	1.791759	5	1	4	5	4	4	3	3	3	2	3	3	3	2	3	3	4	3	3	3	4	2	3
27	12	1.098612	3.401197	4	2.875	3.1	0	19	2	0.9162908	0.8754687	2.079442	4	1	3	4	5	2	3	2	3	2	3	4	4	3	3	3	4	4	3	3	4	2	2
28	12	2.639057	4.859812	3.66666666666667	4.125	3.7	1	19	1	1.386294	0.9162908	1.609438	3	2	3	4	4	5	4	4	4	3	4	5	4	3	4	4	4	4	4	3	3	4	4
29	12	2.639057	4.859812	5	2.75	2.6	1	30	3	2.772589	1.791759	1.791759	4	2	5	5	5	2	3	2	4	2	4	3	2	1	5	4	4	3	2	2	2	1	2
30	12	2.639057	4.859812	4.33333333333333	2.75	3.6	1	28	2	2.564949	2.197225	1.386294	4	2	3	5	5	3	4	3	2	1	4	4	1	5	4	1	5	5	4	1	4	4	3
31	12	1.098612	3.401197	4.33333333333333	3.625	3.8	0	18	1	0	0.4054651	1.609438	5	1	4	4	5	4	4	3	3	2	5	5	3	4	4	4	4	5	4	2	4	3	4
32	12	0	2.484907	5.33333333333333	3.25	3.1	1	27	2	2.251292	1.098612	1.386294	2	3	5	5	6	1	4	4	4	2	4	5	2	2	4	2	5	4	4	1	3	2	4
33	12	2.397895	3.951244	4.66666666666667	3.875	3.9	0	18	1	0.6931472	0.6931472	1.94591	5	1	5	4	5	4	4	4	5	4	4	3	3	4	4	3	3	4	4	5	3	5	4
34	12	0.6931472	3.178054	4.66666666666667	3	3.4	1	20	3	2.197225	0.7884574	1.386294	5	1	4	5	5	3	3	3	3	2	4	3	3	2	3	3	4	4	5	3	4	3	3
35	12	1.791759	4.276666	4	2.875	3.2	0	35	1	1.504077	0.9162908	1.386294	3	1	4	4	4	3	3	3	3	2	2	3	4	2	4	3	4	4	4	2	3	3	3
36	12	1.791759	4.276666	5	3.625	4.1	1	17	1	0.4054651	0.6931472	2.079442	2	4	5	5	5	4	1	5	3	4	5	4	3	4	5	3	5	5	3	2	5	4	5
37	12	1.791759	4.276666	5	3.875	3	0	21	2	1.098612	0.6931472	1.386294	2	2	5	5	5	4	3	4	5	4	4	5	2	1	5	2	5	3	1	1	5	3	4
38	12	2.079442	3.091043	2	2.625	3.2	0	35	1	1.386294	0.6931472	0.6931472	4	2	2	2	2	1	4	3	4	1	2	4	2	4	2	5	5	4	2	4	2	2	2
39	12	0	2.484907	4	5	4.8	1	23	1	1.791759	1.386294	1.386294	4	2	4	4	4	5	5	5	5	5	5	5	5	5	5	3	5	5	5	5	5	5	5
40	12	1.791759	4.276666	4.33333333333333	3	3.6	1	31	2	1.871802	1.386294	1.386294	3	2	3	5	5	3	3	3	3	2	3	3	4	4	4	3	4	4	3	3	4	3	4
41	12	0.6931472	3.178054	5	3.125	3.4	0	37	2	2.197225	1.386294	1.386294	4	2	5	5	5	2	3	3	4	2	4	3	4	4	4	3	4	4	4	2	3	2	4
42	12	2.639057	4.859812	5	3.875	3.1	1	31	2	2.079442	1.504077	1.791759	4	1	5	5	5	4	4	5	4	3	4	4	3	2	4	2	4	4	4	2	4	2	3
43	12	2.639057	4.859812	5	3.625	2.8	0	20	2	1.386294	1.098612	1.609438	4	2	5	5	5	4	4	4	3	4	4	3	3	3	3	4	5	3	2	2	4	1	1
44	12	2.484907	4.60517	2	2.25	3.4	1	22	1	1.098612	0.4054651	1.791759	3	2	2	2	2	5	2	2	2	1	1	2	3	3	4	4	4	5	5	3	3	1	2
45	12	0	1.791759	2.66666666666667	3.25	3.3	1	20	2	0.9162908	0.9162908	1.609438	2	2	3	3	2	4	3	3	4	3	3	2	4	3	4	3	4	4	2	3	3	3	4
46	12	2.397895	3.951244	3	3	3.4	0	31	2	1.098612	1.386294	1.386294	5	1	3	2	4	2	2	2	5	2	5	4	2	3	3	2	4	3	5	4	4	3	3
47	12	2.639057	4.859812	2.33333333333333	3.125	2.9	0	25	3	0.9162908	0.9162908	1.098612	5	1	3	2	2	4	3	2	4	2	4	4	2	4	5	3	3	3	1	1	3	3	3
48	12	2.639057	4.859812	4.33333333333333	1.875	2.7	1	36	1	2.397895	1.098612	1.386294	4	1	3	5	5	1	4	3	2	1	1	2	1	1	4	3	5	5	3	1	3	1	1
1	13	0	3.7612	3.66666666666667	2.625	2.9	1	32	2	2.197225	1.386294	0.6931472	3	2	3	4	4	2	3	3	4	1	3	3	2	2	3	3	4	4	3	3	3	1	3
2	13	1.386294	3.367296	3	3.25	3.2	1	27	2	2.079442	1.386294	1.609438	3	3	3	3	3	4	3	2	4	2	4	3	4	4	4	2	4	4	3	2	3	3	3
3	13	1.098612	3.178054	3.33333333333333	2	3.1	1	20	2	1.504077	1.252763	1.386294	3	2	4	3	3	3	2	2	1	1	3	3	1	2	4	3	4	4	4	3	4	2	1
4	13	0.6931472	2.639057	5	3	3.4	1	29	2	2.079442	0.6931472	1.791759	5	1	5	5	5	3	4	2	3	1	4	4	3	3	4	2	4	4	3	3	4	4	3
5	13	0.6931472	2.639057	3.33333333333333	3.25	3.5	0	28	2	1.791759	1.386294	2.079442	5	1	2	4	4	3	4	4	3	1	4	4	3	3	4	2	5	4	4	3	5	2	3
6	13	1.098612	2.833213	5	3.25	2.8	0	48	1	1.252763	1.098612	1.609438	3	2	5	5	5	3	3	3	4	2	4	4	3	2	4	2	4	4	2	2	3	3	2
7	13	1.386294	4.143135	3.66666666666667	3.75	3.9	1	20	2	1.791759	0.6931472	1.609438	3	1	3	5	3	4	4	4	4	2	4	4	4	4	4	2	4	5	4	5	4	3	4
8	13	1.386294	4.143135	3.66666666666667	4.25	4	0	22	2	0.139762	0.9162908	2.302585	4	1	3	5	3	5	2	5	5	5	5	3	4	5	4	4	4	5	2	2	5	4	5
9	13	1.386294	4.143135	3	3.25	2.9	0	27	2	1.791759	1.386294	1.609438	4	1	3	3	3	4	2	4	4	2	4	4	2	4	2	2	4	4	4	2	3	2	2
10	13	1.098612	2.833213	3.66666666666667	2.875	4	0	24	2	1.386294	1.098612	1.609438	4	1	3	4	4	2	4	2	5	1	4	3	2	2	5	4	5	4	5	4	5	2	4
11	13	1.098612	2.833213	4.33333333333333	3.125	2.9	0	21	2	1.098612	0.9162908	1.609438	5	1	3	5	5	4	3	3	4	2	4	3	2	3	4	3	3	4	2	2	2	2	4
12	13	1.098612	3.7612	4.66666666666667	3.25	3.8	0	22	2	2.564949	1.098612	1.386294	2	3	5	5	4	3	2	3	4	3	4	4	3	4	4	4	4	4	4	3	4	4	3
13	13	1.386294	3.871201	4	2.875	3.3	1	18	2	0.6931472	0.5877867	1.94591	3	2	4	3	5	2	4	3	2	2	4	3	3	4	4	4	4	4	2	2	2	3	4
14	13	0	2.833213	3	2.625	3	0	24	2	2.302585	0.6931472	1.791759	5	1	3	3	3	3	2	2	4	2	4	2	2	2	4	2	3	4	3	2	3	4	3
15	13	1.098612	3.258096	4.66666666666667	4	3.1	1	25	1	1.94591	1.386294	0.6931472	5	1	5	5	4	5	5	4	4	3	4	4	3	2	3	2	4	4	4	2	4	3	3
16	13	1.791759	3.091043	3.33333333333333	3.5	3.8	1	19	2	1.252763	1.098612	1.609438	5	1	3	4	3	4	4	3	4	3	3	4	3	3	4	3	5	5	4	3	4	3	4
17	13	1.098612	3.258096	5	3.875	2.9	1	22	2	0	1.098612	1.386294	5	1	5	5	5	3	4	4	5	4	4	4	3	2	3	2	4	3	4	3	3	3	2
18	13	0.6931472	1.791759	3	3.75	4.2	0	17	2	0.7884574	0.6931472	1.386294	5	1	3	3	3	5	4	3	3	3	5	4	3	5	4	3	5	5	5	3	5	2	5
19	13	1.098612	4.094345	4.66666666666667	3.625	3.1	0	24	1	1.791759	1.386294	1.098612	3	1	4	5	5	4	4	4	4	3	4	3	3	2	3	3	3	4	3	3	4	3	3
20	13	1.098612	4.094345	3.66666666666667	3.75	2.9	1	18	2	1.098612	0.6931472	1.791759	4	1	3	3	5	5	4	4	2	2	5	4	4	2	3	2	5	4	3	2	2	3	3
21	13	1.098612	3.258096	2	2.375	2.7	0	24	2	1.94591	1.098612	1.609438	3	3	2	2	2	3	3	2	2	2	4	2	1	3	4	3	3	3	1	3	3	2	2
22	13	0	2.833213	2	2	2.7	1	44	2	1.609438	0.6931472	1.386294	4	4	2	2	2	1	2	1	3	1	2	3	3	1	5	1	3	3	2	3	3	3	3
23	13	0	2.564949	3	3.375	3.8	0	28	2	1.94591	1.609438	1.386294	3	3	3	3	3	4	3	4	4	2	3	4	3	4	5	2	4	4	5	2	4	4	4
24	13	1.098612	3.258096	4	3.375	2.7	1	30	1	1.791759	1.386294	1.386294	3	1	3	5	4	2	3	3	4	4	4	4	3	3	3	3	3	3	3	2	3	2	2
25	13	1.098612	2.70805	2.33333333333333	4.125	4.2	0	15	1	0	0.0953102	1.386294	5	1	2	2	3	5	5	2	5	1	5	5	5	3	3	5	5	5	5	5	1	5	5
26	13	1.098612	3.258096	5	3.5	4.1	0	22	2	0	1.098612	1.609438	5	1	5	5	5	3	2	3	5	4	4	4	3	4	4	4	5	4	4	4	4	4	4
27	13	1.098612	4.094345	4.33333333333333	2.375	3.2	1	28	2	1.94591	1.098612	1.386294	4	1	5	4	4	2	2	2	3	2	3	3	2	3	4	2	4	4	3	3	4	3	2
28	13	0	3.713572	4.33333333333333	2.625	3.5	1	19	1	0	0.2623643	1.609438	2	3	5	4	4	1	3	4	3	2	2	3	3	3	4	2	4	5	4	3	3	4	3
29	13	1.098612	4.094345	4.66666666666667	2.875	3.3	0	36	2	1.791759	1.098612	0.6931472	1	4	4	5	5	3	3	3	2	2	3	4	3	3	3	4	4	4	3	3	3	3	3
30	13	1.386294	3.871201	5	2.75	2.9	0	30	2	1.791759	0.6931472	1.098612	3	2	5	5	5	3	2	2	4	2	2	4	3	2	4	3	4	3	2	2	3	3	3
31	13	1.098612	4.094345	4.66666666666667	3.25	3	0	28	2	1.94591	1.504077	0.6931472	5	1	5	5	4	2	2	3	4	3	4	4	4	3	4	2	4	3	1	2	5	3	3
32	13	1.098612	4.094345	4	3.125	3.1	0	30	2	1.791759	1.386294	1.098612	5	1	3	5	4	2	3	3	4	2	4	3	4	3	4	3	4	3	2	2	4	3	3
33	13	0	3.713572	4.66666666666667	3	3.3	0	23	2	1.609438	1.252763	1.098612	4	1	4	5	5	3	3	3	2	2	4	4	3	3	4	3	5	4	2	3	3	3	3
34	13	1.098612	4.094345	2	3.5	3.8	1	20	2	0	0.6931472	1.609438	5	1	2	2	2	4	3	4	3	2	4	4	4	4	3	5	4	4	4	3	4	3	4
35	13	0	2.833213	5	2.875	3.9	1	22	2	1.098612	1.098612	1.386294	5	1	5	5	5	4	3	3	3	1	4	3	2	3	4	4	4	4	4	4	4	4	4
36	13	1.098612	4.094345	4	3.5	3.4	1	28	1	1.871802	1.098612	1.94591	4	1	4	4	4	5	3	4	3	2	4	4	3	3	3	4	4	4	3	2	4	4	3
37	13	0	2.833213	4.66666666666667	3.375	3.2	1	25	2	1.704748	1.504077	1.386294	4	1	4	5	5	4	4	3	3	2	4	4	3	4	4	3	4	4	3	2	3	3	2
38	13	1.791759	3.091043	3.33333333333333	3	3.7	0	15	1	0	0.1823216	3.135494	2	2	3	3	4	2	2	3	2	1	5	5	4	3	4	4	4	5	4	4	4	2	3
39	13	1.386294	3.871201	2.66666666666667	3.875	3.4	1	34	1	1.94591	0.6931472	1.94591	4	2	2	3	3	5	4	5	2	2	4	5	4	2	5	1	5	3	3	3	4	4	4
40	13	1.098612	3.258096	4	2.5	3.4	0	27	2	2.151762	1.252763	1.386294	3	4	3	4	5	3	3	2	3	2	3	2	2	4	4	2	4	4	3	4	4	3	2
41	13	1.098612	3.258096	4	2.5	3.4	0	28	2	2.197225	1.098612	1.386294	3	4	3	4	5	3	3	2	3	2	3	2	2	4	4	2	4	4	3	4	4	3	2
42	13	1.791759	3.091043	4	3.25	3.3	1	22	2	0	0.9162908	1.609438	2	2	4	4	4	3	3	3	3	3	4	4	3	3	4	3	4	4	3	3	3	3	3
43	13	1.791759	3.091043	3	2.25	2.5	0	29	2	1.94591	1.386294	2.197225	4	1	2	3	4	1	1	1	5	1	3	1	5	1	1	4	5	5	1	1	5	1	1
44	13	1.791759	3.091043	4.33333333333333	2.375	3	1	20	2	1.94591	1.252763	1.609438	2	2	5	4	4	1	3	1	3	1	3	4	3	2	2	4	4	4	3	3	2	3	3
45	13	1.098612	2.70805	4	3.375	3.2	0	21	2	0.9162908	0.6418539	1.609438	3	1	4	4	4	3	4	3	4	3	4	3	3	2	4	3	4	4	2	2	4	3	4
46	13	1.386294	3.871201	4	3.5	2.6	1	17	1	1.791759	1.098612	1.94591	5	1	3	4	5	4	2	1	5	3	5	5	3	3	2	4	3	3	2	3	3	2	1
47	13	1.098612	4.094345	3.66666666666667	3.625	3.1	1	23	2	0.7884574	0.6931472	1.791759	4	2	4	3	4	4	4	4	3	2	4	4	4	4	3	2	4	5	3	2	3	2	3
48	13	0	2.833213	4.66666666666667	3	3.6	1	24	2	0	0.6931472	2.197225	3	1	4	5	5	4	3	3	2	2	3	3	4	3	4	5	4	4	1	5	4	3	3
49	13	0	2.833213	4.66666666666667	4	3.6	0	19	2	1.098612	1.252763	1.94591	4	1	3	5	6	4	4	4	4	4	5	4	3	4	4	3	5	5	2	2	3	4	4
50	13	0	2.833213	4	2.625	2.9	1	18	3	0.9162908	0.5306283	1.94591	2	2	5	3	4	3	2	4	3	2	2	3	2	1	4	3	4	3	5	3	4	1	1
1	14	1.098612	4.276666	5	4.25	4.4	1	21	2	1.609438	1.098612	1.791759	5	1	5	5	5	5	4	4	4	4	4	4	5	4	4	4	4	4	5	4	5	5	5
2	14	1.791759	4.644391	2.66666666666667	2.625	2.7	1	25	2	1.609438	1.098612	1.791759	3	1	2	3	3	3	2	3	3	3	3	2	2	4	2	4	3	2	2	4	2	2	2
3	14	1.098612	4.276666	5.33333333333333	3.625	4.1	1	25	2	1.824549	1.223776	1.609438	4	2	5	5	6	5	3	2	3	2	5	5	4	4	4	4	5	4	4	4	4	4	4
4	14	0.6931472	4.624973	5	3.75	4.3	1	34	2	2.079442	0.6931472	2.079442	4	4	5	5	5	4	4	4	4	3	4	4	3	1	4	4	5	5	5	4	5	5	5
5	14	1.098612	4.276666	4.33333333333333	3.125	3.7	1	22	2	2.197225	1.386294	1.386294	3	1	4	6	3	2	4	5	3	1	4	4	2	4	4	1	5	5	1	3	5	4	5
6	14	2.484907	5.247024	4.33333333333333	3.875	3.8	0	39	2	2.302585	2.197225	1.609438	4	2	3	5	5	3	4	4	5	4	4	4	3	4	4	4	4	4	3	4	4	3	4
7	14	0.6931472	4.624973	4	2.875	3.2	0	26	2	1.791759	1.098612	1.791759	4	1	3	5	4	2	2	2	4	1	4	4	4	3	4	4	4	4	3	2	3	2	3
8	14	1.791759	4.644391	3.66666666666667	4.25	3.3	1	20	2	0.6931472	0.4054651	2.079442	3	2	5	3	3	5	3	5	3	3	5	5	5	3	3	2	4	5	2	2	5	3	4
9	14	0.6931472	2.944439	3.33333333333333	1.5	2.6	1	20	2	1.94591	0.9162908	0.6931472	4	1	3	2	5	1	2	2	1	1	1	3	1	2	4	1	5	4	3	2	2	1	2
10	14	1.609438	4.356709	4	3.5	3.6	1	28	2	2.014903	1.609438	1.609438	5	1	4	5	3	2	4	3	4	1	5	4	5	4	5	4	5	4	2	2	3	3	4
11	14	0.6931472	2.944439	4	3.625	4	1	20	1	0.6931472	0.4700036	2.079442	3	1	4	5	3	4	3	3	4	3	4	5	3	2	4	5	5	5	4	4	3	4	4
12	14	1.609438	4.356709	3.33333333333333	3.5	2.5	1	21	2	2.197225	1.386294	2.197225	4	1	3	4	3	3	1	5	3	3	5	4	4	4	4	1	4	5	1	1	1	2	2
13	14	0.6931472	2.944439	4	2.625	3.7	1	21	2	1.94591	1.098612	1.94591	3	1	4	5	3	3	2	3	2	2	3	4	2	2	5	4	4	4	3	4	4	3	4
14	14	0.6931472	1.791759	5	2.875	4	1	32	1	1.791759	0.6931472	1.386294	3	2	5	5	5	3	3	3	2	2	3	3	4	4	4	4	4	4	4	4	4	4	4
15	14	1.791759	4.61512	4.33333333333333	2.75	2.8	1	25	2	1.94591	1.791759	1.609438	1	5	4	5	4	2	3	2	4	2	3	4	2	2	4	3	4	3	3	2	3	2	2
16	14	1.791759	4.219508	5.66666666666667	2.75	4.1	1	27	2	1.94591	0.6931472	1.609438	4	1	5	6	6	2	4	2	4	1	3	4	2	4	4	4	5	4	4	4	5	3	4
17	14	1.791759	4.219508	5.66666666666667	2.5	4.2	1	29	2	1.791759	0.6931472	1.609438	4	1	5	6	6	2	4	2	3	1	3	4	1	4	4	4	5	4	5	4	5	3	4
18	14	1.791759	4.219508	5.66666666666667	2.625	4.2	0	26	2	1.94591	0.6931472	1.386294	4	1	5	6	6	2	4	2	3	1	3	4	2	4	4	4	5	4	5	4	5	3	4
19	14	1.791759	4.219508	5.33333333333333	3.125	4.2	1	35	2	1.94591	0.6931472	1.609438	4	1	5	6	5	2	4	3	4	2	4	4	2	5	4	4	4	5	4	4	5	3	4
20	14	0	1.609438	3.66666666666667	3.625	3.8	0	32	2	2.197225	1.098612	1.94591	5	1	3	5	3	4	2	4	5	2	4	4	4	4	4	2	4	4	4	4	4	4	4
21	14	1.791759	4.219508	5.66666666666667	3.25	4.3	1	36	2	2.397895	1.098612	1.791759	4	1	5	6	6	2	4	2	4	3	5	4	2	4	4	4	5	5	5	4	5	3	4
22	14	1.791759	4.219508	5.66666666666667	3.25	4.3	0	32	2	1.791759	0.6931472	1.609438	4	1	5	6	6	2	4	2	4	3	5	4	2	4	4	4	5	5	5	4	5	3	4
23	14	1.098612	4.584968	4.66666666666667	2.625	4	0	24	2	1.252763	0.6931472	1.098612	4	1	4	5	5	2	2	3	4	1	3	3	3	4	5	4	4	4	3	4	4	4	4
24	14	1.791759	4.219508	5.66666666666667	2.5	3.7	1	28	2	2.197225	0.9162908	1.386294	4	1	5	6	6	2	4	2	3	1	2	4	2	2	4	2	5	4	4	4	5	3	4
25	14	1.791759	4.219508	5.66666666666667	2.375	3.8	0	32	2	1.94591	0.6931472	1.386294	4	1	5	6	6	2	3	2	3	1	2	4	2	2	5	2	5	4	4	4	5	3	4
26	14	1.94591	5.129899	5	3.25	3.4	1	21	2	0	1.098612	1.386294	4	1	5	5	5	3	3	3	4	3	3	3	4	2	4	3	4	4	3	3	4	3	4
27	14	0	1.609438	2.66666666666667	3.125	3.8	0	28	2	1.94591	1.098612	1.791759	5	1	3	2	3	2	2	4	4	2	4	5	2	4	4	4	4	5	2	4	4	3	4
28	14	1.791759	4.174387	4	3.75	3.6	1	28	1	1.386294	0.9162908	1.94591	3	4	4	4	4	4	4	4	4	4	4	3	3	3	4	2	4	4	5	1	4	4	5
29	14	1.791759	4.219508	4	3.75	3.1	1	31	3	1.94591	1.098612	1.791759	2	1	4	4	4	4	4	5	5	3	4	3	2	2	4	2	4	4	3	2	4	4	2
30	14	1.791759	4.174387	4.33333333333333	4	3.6	1	23	2	2.397895	1.94591	1.791759	2	1	4	5	4	3	4	4	5	3	5	4	4	3	5	1	4	4	4	2	4	5	4
31	14	1.791759	4.174387	4	3.125	2.2	1	22	2	0.6931472	0.4054651	1.609438	3	1	3	4	5	2	2	4	4	1	5	4	3	2	2	1	2	3	1	2	3	3	3
32	14	1.791759	4.174387	4.66666666666667	4.375	2.9	1	20	1	2.197225	1.609438	1.609438	2	3	4	5	5	4	5	4	5	5	5	5	2	3	4	2	4	4	1	2	3	2	4
33	14	1.94591	5.129899	4.33333333333333	3.5	3.2	1	26	2	2.197225	1.791759	1.386294	3	2	4	4	5	4	4	4	3	2	4	4	3	2	4	3	4	5	3	1	4	3	3
34	14	1.791759	4.174387	4	3.5	3	1	27	2	1.791759	0.9162908	1.609438	4	1	4	4	4	3	3	4	4	4	4	3	3	4	4	2	3	3	1	4	3	3	3
35	14	1.791759	4.219508	3.33333333333333	2.125	3.1	1	26	3	1.791759	0.6931472	1.609438	5	1	2	6	2	1	4	5	1	1	1	3	1	1	4	5	5	4	3	5	2	1	1
36	14	1.94591	4.532599	2.66666666666667	3.125	3.4	0	21	2	0	1.098612	1.609438	3	1	2	4	2	3	1	3	5	3	4	3	3	2	3	4	4	4	5	3	5	1	3
37	14	1.94591	5.129899	4	3.375	3.6	1	25	2	2.197225	1.609438	1.609438	4	1	3	4	5	4	3	4	3	2	4	3	4	4	4	4	5	4	2	2	3	4	4
38	14	1.791759	4.174387	4.66666666666667	3.125	3.3	1	19	2	3.044523	2.197225	2.079442	3	1	4	5	5	3	3	3	4	3	3	3	3	3	4	3	4	3	3	4	3	3	3
39	14	1.791759	4.174387	4.66666666666667	3.625	3.6	1		1	0	0.3364722	1.791759	4	1	5	5	4	4	5	5	2	2	4	4	3	4	4	4	2	4	4	4	4	3	3
40	14	1.94591	4.532599	4	3.375	3.9	1	22	2	1.704748	0.9162908	1.386294	5	1	3	4	5	4	3	4	3	2	3	4	4	4	4	4	4	4	3	4	4	4	4
41	14	1.791759	4.174387	4.33333333333333	3.25	3.1	1	20	2	1.386294	0.4054651	1.609438	3	1	3	5	5	5	4	2	3	1	4	4	3	4	4	1	5	4	2	2	2	3	4
42	14	1.94591	5.129899	3.66666666666667	3.375	3.2	1	32	2	3.044523	1.098612	1.609438	2	1	4	4	3	3	3	3	4	3	3	4	4	2	4	2	4	4	5	2	4	3	2
43	14	1.94591	5.129899	5	3.375	3.2	1	20	3	3.044523	2.397895	1.386294	3	1	5	5	5	4	3	4	4	2	3	4	3	3	3	4	3	4	4	3	3	3	2
44	14	0	3.218876	4.33333333333333	3.125	3.2	1	18	1	2.397895	1.791759	1.609438	4	1	3	5	5	3	3	3	3	3	3	3	4	3	3	3	5	3	3	3	3	3	3
45	14	1.94591	5.129899	3	4.375	3	0	16	1	0.9162908	0.7884574	1.791759	4	1	5	2	2	4	4	3	5	4	5	5	5	3	3	4	3	4	1	3	2	3	4
46	14	1.94591	5.129899	4.33333333333333	4	3.8	0	16	2	0	0.6931472	1.609438	4	1	4	4	5	5	5	4	5	3	5	3	2	4	3	4	5	5	2	3	4	4	4
47	14	1.94591	5.129899	3.33333333333333	3.125	3.6	0	18	2	1.386294	0.6931472	1.609438	5	1	4	3	3	3	2	3	4	3	3	3	4	3	5	2	4	5	4	4	3	3	3
48	14	1.94591	4.532599	5	3.125	2.7	1	18	1	0	0.3364722	1.609438	2	1	5	5	5	4	3	3	1	2	5	5	2	3	4	1	2	3	3	2	4	3	2
49	14	0	1.609438	3.33333333333333	3.875	3.3	0	28	2	1.504077	1.098612	1.386294	2	1	3	4	3	4	4	4	4	3	4	3	5	3	4	2	5	4	3	4	2	3	3
50	14	0	3.218876	6	4.25	3.3	1	18	1	0.6931472	0.6931472	1.609438	4	1	6	6	6	5	4	4	4	3	5	4	5	4	3	3	3	3	2	3	4	4	4
1	15	1.098612	3.7612	2.66666666666667	3.125	4.1	1	40	2	1.609438	0.6931472	1.386294	3	4	3	3	2	3	4	3	3	2	3	3	4	5	4	3	4	5	4	3	4	4	5
2	15	0	2.833213	3.66666666666667	2.625	3.4	1	32	1	1.791759	1.386294	1.791759	3	2	3	4	4	2	3	3	3	2	3	3	2	3	4	3	4	4	4	3	3	3	3
3	15	1.098612	3.688879	3	2.5	3.3	1	21	2	1.098612	0.7884574	1.386294	3	1	3	3	3	2	3	3	2	2	2	3	3	1	5	3	5	4	2	3	4	3	3
4	15	1.791759	3.555348	4.66666666666667	4.375	4	1	25	2	1.791759	1.098612	1.386294	2	3	4	5	5	4	4	4	5	4	5	5	4	4	4	3	4	4	5	4	4	4	4
5	15	1.098612	3.713572	2.33333333333333	4.125	3.7	1	25	1	1.871802	0.9162908	1.791759	4	1	3	2	2	4	3	4	4	5	4	4	5	2	3	4	5	5	4	4	5	3	2
6	15	1.94591	3.526361	4	2.5	4	1	23	2	1.386294	0.6931472	1.94591	2	4	4	4	4	2	3	3	3	1	2	3	3	4	4	4	4	4	5	3	4	4	4
7	15	1.098612	3.713572	2.66666666666667	1.75	2	0	18	2	1.029619	0.9162908	1.609438	4	1	2	3	3	1	1	1	3	1	2	3	2	2	2	2	2	3	2	2	2	1	2
8	15	1.94591	3.526361	3	4.875	4.8	1	30	2	1.386294	1.029619	1.94591	3	4	3	3	3	5	5	5	5	4	5	5	5	4	4	5	5	5	5	5	5	5	5
9	15	1.098612	3.806663	3	3.5	3.9	0	35	2	1.791759	1.386294	1.791759	5	1	4	3	2	3	4	4	4	2	4	4	3	4	4	4	4	4	4	4	4	3	4
10	15	1.098612	3.806663	2.33333333333333	3.5	3.9	1	23	2	2.197225	1.791759	1.609438	1	4	3	2	2	4	5	3	3	1	3	4	5	4	4	4	5	5	3	2	4	4	4
11	15	0.6931472	3.871201	5	3.375	2.7	0	22	2	1.098612	0.6931472	1.94591	5	1	5	5	5	4	4	3	5	1	5	2	3	2	4	2	3	4	2	2	3	3	2
12	15	0	2.70805	5.33333333333333	3.75	4.6	1	20	1	1.609438	1.386294	1.791759	3	3	5	5	6	4	4	4	3	3	4	4	4	3	4	5	5	5	5	4	5	5	5
13	15	1.386294	3.850147	2.66666666666667	3.25	3.6	1	25	1	2.014903	1.098612	2.197225	3	1	3	2	3	2	4	2	3	2	4	4	5	2	5	3	4	4	5	3	5	2	3
14	15	1.386294	3.850147	3	2.875	3.8	0	32	2	1.94591	1.098612	1.791759	5	1	3	3	3	3	4	4	3	2	2	2	3	4	4	2	4	4	4	4	4	4	4
15	15	0	2.772589	3.33333333333333	3.125	3.7	0	38	2	1.791759	1.386294	1.791759	5	1	3	4	3	3	4	5	3	2	2	4	2	2	4	4	4	5	2	4	5	3	4
16	15	1.386294	3.7612	4.33333333333333	3	3.7	0	29	2	1.791759	0.9555115	1.386294	4	1	3	5	5	2	2	3	4	2	3	4	4	3	4	2	5	4	4	4	4	3	4
17	15	0	2.772589	5	3.375	3.8	1	35	2	1.704748	0.6931472	1.791759	5	1	5	5	5	2	4	4	3	2	4	4	4	4	4	2	4	4	4	4	4	4	4
18	15	1.386294	3.663562	2.66666666666667	3	3.5	1	25	2	2.197225	1.252763	1.386294	5	1	2	3	3	3	4	3	3	2	3	3	3	3	4	4	4	4	3	3	4	3	3
19	15	1.386294	3.7612	4.66666666666667	3.5	3.3	1	30	2	2.079442	1.252763	1.609438	3	2	4	5	5	4	3	3	4	3	4	4	3	2	3	3	4	4	3	4	3	4	3
20	15	1.386294	3.7612	4	2.625	3.5	1	34	2	2.197225	1.098612	1.386294	3	1	4	4	4	3	3	3	2	2	2	3	3	3	4	2	4	4	4	3	4	3	4
21	15	0	2.772589	4.33333333333333	3.125	3.1	1	36	1	1.94591	1.098612	1.386294	3	3	3	5	5	2	4	3	3	2	4	4	3	3	4	2	4	4	3	2	3	3	3
22	15	0	3.044523	3	3	2.9	0	21	2	0.9162908	0.7884574	1.609438	5	1	3	4	2	4	3	2	3	1	4	4	3	3	3	2	4	4	2	2	4	2	3
23	15	1.098612	3.401197	2	1.375	3.5	1	28	2	1.791759	1.098612	1.609438	5	1	2	2	2	1	2	1	1	1	2	1	2	1	5	2	4	4	4	4	4	4	3
24	15	1.098612	3.496508	4.33333333333333	1.75	3.3	0	36	2	1.609438	0.9162908	1.386294	4	3	3	5	5	1	2	2	4	1	1	2	1	4	4	2	4	4	3	4	2	2	4
25	15	0	2.484907	2	3	3.4	0	28	1	1.386294	0.5877867	1.386294	4	1	2	2	2	1	3	3	4	2	4	4	3	3	5	2	4	5	3	2	3	2	5
26	15	1.386294	3.7612	5.66666666666667	4.5	3.6	1	28	3	2.564949	1.791759	1.386294	3	2	5	6	6	5	4	5	4	5	5	5	3	4	5	2	5	4	3	2	4	3	4
27	15	1.386294	3.555348	3.33333333333333	3.625	3.5	0	38	2	1.504077	0.6931472	1.609438	3	2	2	3	5	4	4	3	4	2	4	4	4	2	4	2	5	5	4	3	4	3	3
28	15	1.098612	3.401197	2	2.25	3.1	1	25	1	1.791759	0.4054651	0.6931472	2	1	2	2	2	1	3	1	3	1	3	3	3	3	3	3	3	4	3	3	2	4	3
29	15	0	2.772589	2	2.375	3.8	1	39	1	1.609438	0.6931472	1.609438	5	1	2	2	2	2	2	2	2	1	3	4	3	2	4	4	4	4	4	4	4	4	4
30	15	1.098612	3.401197	3.33333333333333	3.375	3	1	34	3	2.564949	1.791759	0.6931472	4	2	4	3	3	3	4	3	3	3	4	4	3	2	4	3	4	4	3	2	3	2	3
31	15	0	3.044523	2.33333333333333	2.875	3.4	1	30	3	1.609438	0.2623643	1.609438	3	3	2	2	3	2	3	4	3	1	4	3	3	4	5	3	4	4	2	2	5	1	4
32	15	0	2.995732	3.33333333333333	3.125	4.4	0	42	1	1.098612	0.9162908	1.386294	4	1	2	4	4	2	2	2	4	2	4	5	4	4	5	1	5	5	5	4	5	5	5
33	15	0	2.772589	4.66666666666667	2.375	3.8	1	25	2	1.791759	0.2623643	1.386294	5	1	4	5	5	2	3	2	1	1	3	4	3	4	4	4	4	4	2	4	4	3	5
34	15	1.386294	3.7612	4	4.625	3.4	1	30	3	2.079442	0.7884574	1.386294	3	4	4	4	4	4	4	5	5	5	5	5	4	2	4	1	5	5	2	4	5	3	3
35	15	0	3.044523	4	3.75	3.5	0	42	1	1.648659	1.568616	1.386294	3	1	3	4	5	4	3	4	4	4	4	4	3	2	4	2	4	5	3	3	5	3	4
36	15	1.386294	3.7612	4.66666666666667	3.5	3.3	1	48	1	2.140066	0.6931472	1.386294	2	4	4	5	5	3	4	4	3	3	4	5	2	2	5	2	5	5	3	2	4	3	2
37	15	1.386294	3.850147	4	3.125	3.1	0	22	2	1.098612	1.098612	1.098612	3	2	4	5	3	3	3	2	3	4	4	4	2	2	4	4	4	4	3	2	3	2	3
38	15	0	2.995732	4	3.75	3.9	1	18	2	0.9162908	0.9162908	1.386294	5	1	4	4	4	4	4	4	3	3	4	4	4	4	4	3	4	4	4	4	4	4	4
39	15	1.098612	3.401197	4.66666666666667	4.375	3.5	1	22	2	1.791759	0.8329091	1.386294	4	1	6	2	6	5	5	5	3	5	5	4	3	1	5	1	5	5	5	1	4	5	3
40	15	1.386294	3.7612	3	2.75	3.8	1	34	2	1.94591	1.098612	1.386294	3	3	3	3	3	4	2	4	3	1	2	4	2	4	4	2	5	4	4	4	4	4	3
41	15	0	2.995732	5.66666666666667	4.125	3.8	1	32	2	1.94591	1.791759	1.098612	1	5	5	6	6	5	4	4	4	3	5	5	3	5	4	4	4	5	4	2	3	4	3
42	15	1.386294	3.850147	2.66666666666667	3	4.2	0	20	2	0	0.8329091	1.386294	3	2	3	3	2	3	2	3	4	3	3	3	3	4	4	4	4	4	5	5	5	4	3
43	15	1.386294	3.663562	2	1	2.8	1	33	3	1.94591	0.6931472	1.94591	2	1	2	2	2	1	1	1	1	1	1	1	1	1	5	3	5	5	5	1	1	1	1
44	15	0	2.772589	5.33333333333333	3.125	3.1	0	49	1	1.94591	1.098612	1.386294	4	3	5	6	5	4	3	3	4	2	3	4	2	1	4	2	5	5	3	2	3	2	4
45	15	1.386294	3.7612	3.66666666666667	2	2.5	0	18	1	1.609438	0.6931472	1.609438	5	1	3	4	4	1	1	2	2	2	2	3	3	1	3	2	4	3	1	2	3	3	3
46	15	0.6931472	2.70805	4	2.625	3.8	1	25	3	1.791759	1.098612	1.609438	4	3	4	4	4	4	3	3	2	2	2	2	3	4	4	4	4	4	4	2	4	4	4
47	15	0	0	2.66666666666667	2.75	3.1	1	22	2	1.791759	1.098612	1.386294	2	1	2	3	3	3	3	3	3	2	3	3	2	2	4	3	4	4	2	2	4	3	3
48	15	1.386294	3.555348	4.33333333333333	3.25	4.2	1	25	2	2.397895	1.791759	1.386294	5	1	3	5	5	2	2	5	5	2	2	5	3	3	5	4	5	5	4	1	5	5	5
49	15	1.386294	3.850147	4.33333333333333	2.625	2.9	0	19	2	1.098612	1.098612	1.791759	5	1	3	5	5	2	1	2	3	3	4	4	2	3	4	4	4	4	3	2	2	2	1
50	15	1.386294	3.663562	4	3.25	3.2	0	22	2	0.6931472	0.6931472	1.609438	4	1	5	3	4	4	2	4	4	1	5	4	2	4	4	4	4	4	2	2	2	2	4
1	16	1.609438	4.875197	3.33333333333333	3.5	3.7	1	25	2	1.94591	1.098612	1.609438	4	3	3	3	4	4	3	4	3	3	3	4	4	3	4	4	4	4	4	2	4	4	4
2	16	1.609438	4.875197	4.66666666666667	2.625	3.1	0	20	2	0.6931472	0.6931472	1.386294	4	1	4	5	5	3	3	3	4	2	2	2	2	3	3	2	4	3	3	3	3	4	3
3	16	1.609438	4.875197	4	3.875	3.8	0	28	2	1.791759	1.386294	1.791759	3	1	4	4	4	4	4	4	4	3	4	4	4	4	4	3	4	4	4	3	4	4	4
4	16	0.6931472	4.905275	3	2.25	3.7	1	18	1	0	0.6931472	1.609438	2	1	3	3	3	2	2	4	2	1	1	2	4	3	2	4	4	5	3	3	4	5	4
5	16	1.609438	4.875197	3	2.875	3.4	1	28	2	1.94591	1.386294	1.386294	4	1	3	3	3	2	3	2	4	2	4	3	3	2	4	2	4	4	5	4	4	2	3
6	16	1.386294	4.189655	3	2.75	3.5	1	22	2	2.197225	1.386294	1.791759	4	1	3	3	3	2	4	3	3	2	2	4	2	2	4	3	4	4	4	4	4	3	3
7	16	0.6931472	4.905275	3	3.375	3.6	0	19	2	0.4054651	0.6931472	1.609438	2	2	3	3	3	4	4	4	2	2	3	4	4	3	4	3	2	4	4	4	4	4	4
8	16	2.772589	5.398163	4	2.25	4.1	1	29	2	1.386294	0.4700036	1.609438	5	3	2	5	5	3	4	1	4	1	1	1	3	1	5	5	5	5	2	4	5	5	4
9	16	1.94591	4.844187	5	3	4.1	1	37	2	1.791759	0.6931472	1.098612	3	2	5	5	5	3	3	3	3	3	3	3	3	3	4	4	5	4	4	4	5	4	4
10	16	1.94591	4.844187	4.66666666666667	2.625	3.3	1	34	2	2.302585	0.6931472	1.386294	3	2	4	5	5	2	2	2	3	2	3	3	4	2	4	3	4	4	3	3	4	3	3
11	16	1.94591	4.844187	3	3.125	3.4	1	20	2	1.791759	0.6931472	1.386294	2	1	3	4	2	2	3	3	4	2	4	3	4	4	4	1	4	3	3	2	5	3	5
12	16	1.791759	4.89784	3	4.125	3.3	1	21	1	1.193922	0.5877867	1.386294	3	2	3	3	3	5	5	5	3	3	3	5	4	2	4	2	5	5	3	2	4	3	3
13	16	0	3.258096	4.33333333333333	3	3.6	0	24	2	1.94591	1.098612	1.791759	4	2	3	5	5	3	2	3	5	2	2	3	4	2	4	3	5	5	5	3	5	2	2
14	16	0	3.258096	5	3.5	3.8	1	18	2	0.6931472	0.6931472	1.609438	2	1	6	5	4	2	4	4	4	3	3	4	4	3	4	4	4	4	4	4	4	4	3
15	16	1.098612	3.931826	4.66666666666667	3.75	2.9	0	20	2	0	1.386294	1.609438	5	1	4	5	5	4	3	3	5	3	5	4	3	2	5	2	5	5	2	2	2	2	2
16	16	0	4.143135	2.33333333333333	3	3.9	1	30	2	1.098612	0.4054651	1.609438	5	1	2	2	3	3	3	3	2	4	3	2	4	2	4	5	4	4	5	3	5	3	4
17	16	0	3.688879	5	3.625	3.2	0	20	2	1.94591	1.609438	1.609438	5	1	4	6	5	4	4	3	4	3	4	4	3	2	3	3	5	5	3	3	4	2	2
18	16	1.94591	4.844187	4.66666666666667	3.25	3.6	1	28	1	2.197225	1.098612	1.791759	4	3	5	4	5	1	4	3	4	3	4	4	3	4	5	5	4	4	4	3	4	2	1
19	16	0.6931472	3.258096	2.33333333333333	2.875	3.5	1	18	1	0	0.6931472	1.386294	2	2	2	2	3	3	2	3	1	3	4	5	2	2	4	3	5	5	3	2	3	4	4
20	16	2.397895	4.859812	4.33333333333333	3.875	4.2	0	26	2	1.504077	1.098612	1.609438	4	1	5	3	5	5	4	4	5	3	4	4	2	4	4	5	5	5	5	2	4	4	4
21	16	2.197225	4.795791	2	3.75	3.5	1	18	1	0.4054651	0.7884574	1.609438	5	1	2	2	2	4	3	3	4	4	4	4	4	3	5	2	5	4	2	2	5	4	3
22	16	1.386294	3.78419	5	3.625	3.4	1	18	1	0.6931472	0.9162908	1.386294	5	1	5	6	4	4	5	4	3	3	3	3	4	5	2	2	4	3	5	2	5	3	3
23	16	1.609438	4.343805	4.33333333333333	3.375	3.3	1	20	2	1.386294	0.6931472	1.609438	3	2	4	5	4	5	5	2	3	3	4	4	1	4	3	2	5	5	5	3	3	1	2
24	16	1.098612	2.079442	4.33333333333333	2.25	3.3	0	22	1	1.504077	0.9162908	1.94591	5	1	3	5	5	3	3	2	2	1	1	3	3	3	4	3	4	5	2	2	3	4	3
25	16	1.098612	4.143135	2	2.125	3.4	1	18	1	1.94591	0.6931472	1.609438	3	1	2	2	2	1	3	3	3	3	1	1	2	5	1	5	5	5	3	3	3	2	2
26	16	2.397895	4.859812	3.33333333333333	3.125	4.1	1		1	1.386294	0.6931472	1.386294	4	1	4	2	4	4	4	4	2	2	3	3	3	4	3	3	4	5	5	3	5	5	4
27	16	1.098612	2.639057	2.66666666666667	3.25	3.3	1	22	2	2.079442	1.098612	1.791759	3	1	3	2	3	3	2	4	5	1	3	4	4	5	4	2	4	4	3	3	3	3	2
28	16	1.098612	3.688879	2	1.875	2.4	1	79	2	1.94591	1.098612	1.098612	5	1	2	2	2	3	2	2	2	1	1	2	2	4	1	4	3	3	2	2	3	1	1
29	16	2.197225	4.795791	4.33333333333333	3.25	3.3	0	20	2	0.0953102	0.6931472	1.386294	4	1	4	4	5	3	4	3	3	3	3	4	3	2	3	3	5	4	4	2	3	4	3
30	16	2.197225	4.795791	4.66666666666667	3.375	3.3	1	28	2	1.386294	0.9400072	1.098612	2	2	5	5	4	2	3	3	5	3	3	4	4	4	3	3	5	2	5	1	3	4	3
31	16	1.098612	3.044523	3	1.75	4.2	1	27	2	1.791759	1.098612	1.386294	4	2	3	3	3	1	2	2	3	1	2	2	1	3	4	2	5	5	5	4	5	4	5
32	16	2.397895	4.859812	4	4	4	1	28	1	1.791759	0.6931472	1.791759	4	1	5	4	3	4	4	4	4	4	4	4	4	2	4	4	4	5	5	4	4	4	4
33	16	2.197225	4.795791	5	3.625	3.2	1	30	2	1.609438	0.9162908	1.386294	3	2	5	5	5	3	4	4	5	2	3	5	3	2	3	2	4	4	4	2	3	4	4
34	16	1.098612	3.044523	4	3	3.1	0	18	2	0.6931472	0.6931472	1.098612	3	1	4	4	4	4	4	3	3	2	3	3	2	3	4	3	3	3	3	3	3	3	3
35	16	1.098612	4.143135	3.66666666666667	2.25	3.1	1	23	2	1.791759	1.386294	1.791759	4	2	4	3	4	2	3	2	3	2	2	2	2	2	4	4	5	4	4	2	2	2	2
36	16	1.098612	3.89182	6	3.25	3.8	0	22	2	0.4054651	0.6931472	1.609438	3	2	6	6	6	4	4	4	2	1	4	4	3	2	4	4	5	5	3	3	3	4	5
37	16	1.098612	3.89182	3.66666666666667	3	2.9	0	22	2	1.386294	0.9162908	1.609438	5	1	6	3	2	2	4	3	4	2	3	4	2	2	4	2	4	4	2	2	4	2	3
38	16	1.609438	4.343805	3.66666666666667	3.75	3.6	0	35	2	2.230014	1.386294	1.94591	3	1	3	5	3	4	4	4	4	2	4	4	4	4	4	2	4	4	4	2	4	4	4
39	16	2.079442	4.736198	3.66666666666667	2.5	2.8	1	26	2	1.386294	0.5877867	1.609438	5	1	3	4	4	2	3	3	2	2	3	3	2	3	4	3	3	3	3	3	3	1	2
40	16	1.386294	3.78419	4	2.75	4	0	25	2	0.6931472	1.098612	1.386294	5	1	4	4	4	3	3	3	4	2	2	2	3	4	4	4	4	4	4	4	4	4	4
41	16	2.833213	5.26269	3.33333333333333	2.875	4	1	23	2	1.609438	0.6931472	1.386294	4	2	4	3	3	2	2	2	3	3	3	4	4	4	4	4	4	5	4	3	4	4	4
42	16	0.6931472	3.258096	4	3.625	3.5	0	28	1	1.252763	0.6931472	1.386294	4	1	4	4	4	4	3	4	3	2	5	5	3	4	5	3	4	5	3	2	3	3	3
43	16	2.197225	4.795791	3.33333333333333	2.375	3.2	1	31	3	2.140066	1.098612	1.791759	3	2	3	4	3	2	3	2	2	2	3	2	3	2	4	3	4	4	4	3	3	3	2
44	16	2.397895	4.859812	2.33333333333333	3.125	3.3	1	17	1	1.504077	0.5306283	1.791759	2	3	3	2	2	2	3	4	3	3	4	3	3	2	4	4	4	3	4	3	3	3	3
45	16	1.609438	4.343805	3.66666666666667	2.375	3.1	1	27	1	1.704748	0.4700036	1.386294	3	2	3	4	4	1	3	2	3	1	3	4	2	3	3	4	3	3	4	3	4	2	2
46	16	2.397895	4.859812	4.66666666666667	3.625	4.2	1	25	2	1.94591	1.098612	1.609438	3	2	5	5	4	4	4	4	3	3	4	4	3	5	5	4	4	5	3	4	4	4	4
47	16	0.6931472	3.258096	3.66666666666667	3.5	3.1	0	28	2	2.197225	1.704748	1.609438	5	1	4	4	3	3	4	3	4	3	4	4	3	3	3	2	4	4	4	2	3	3	3
48	16	2.197225	4.795791	3.66666666666667	2	3.7	1	37	2	2.197225	0.6931472	1.94591	4	1	4	4	3	1	2	2	3	2	2	2	2	4	4	4	4	4	2	4	4	3	4
49	16	0	2.079442	2.66666666666667	2.625	3.6	1	21	2	1.386294	0.9162908	1.609438	3	1	3	2	3	2	3	2	2	3	2	4	3	4	2	4	4	5	3	2	4	4	4
50	16	2.197225	4.795791	3.66666666666667	3.25	3.9	1	21	2	0.6931472	0.6931472	1.609438	5	1	5	3	3	3	4	3	4	2	3	3	4	4	4	4	4	4	3	4	4	4	4
1	17	4.49981	6.58755	3	2.25	3.2	0	22	2	0	0.9162908	1.098612	5	1	3	3	3	2	2	2	2	2	3	3	2	3	3	3	4	4	3	3	3	3	3
2	17	3.828641	6.620073	3.66666666666667	2	2.9	1	36	1	1.504077	0.4054651	1.386294	3	1	4	3	4	3	2	2	1	1	1	3	3	2	4	3	4	3	3	4	2	2	2
3	17	4.49981	6.58755	4.33333333333333	3.375	3	1	27	2	1.791759	0.6931472	1.791759	5	1	5	4	4	3	4	3	3	3	4	4	3	3	3	2	4	3	3	3	4	2	3
4	17	7.561121	9.735247	4	2.875	3.4	1	19	2	0	1.029619	1.386294	5	1	2	5	5	1	1	1	4	4	4	4	4	2	4	4	4	4	2	2	4	4	4
5	17	7.561121	9.735247	5.33333333333333	4	3.9	0	25	2	1.526056	1.098612	1.386294	5	1	5	6	5	4	5	4	5	4	4	4	2	2	5	2	5	5	4	2	5	5	4
6	17	3.091043	5.236442	3	2.875	3.3	0	20	2	0.0953102	1.386294	1.609438	4	1	3	3	3	3	2	3	3	2	4	4	2	2	4	2	4	4	3	4	4	3	3
7	17	7.561121	9.735247	2.33333333333333	1.875	3.1	1	31	2	1.791759	0.6931472	1.098612	3	4	2	3	2	1	3	1	3	1	2	2	2	1	4	2	4	4	3	4	5	2	2
8	17	4.060443	6.927558	5	2.875	4.2	1	28	2	2.140066	1.386294	0.6931472	5	1	5	5	5	3	2	2	4	2	3	4	3	4	4	4	4	4	5	4	5	4	4
9	17	2.484907	5.147494	2	3.625	3	0	29	1	1.386294	1.098612	2.197225	4	1	2	2	2	5	3	3	4	3	4	4	3	3	3	3	3	3	3	3	3	3	3
10	17	7.229839	10.20733	4.66666666666667	4.125	3.7	1	20	2	1.609438	1.098612	1.609438	5	1	4	4	6	4	3	4	5	4	5	5	3	1	5	2	5	5	4	3	3	5	4
11	17	4.369448	6.568078	4.66666666666667	4	2.8	1	30	2	1.791759	0.6931472	1.94591	4	2	5	4	5	3	4	4	4	4	5	5	3	2	4	2	2	5	2	2	3	3	3
12	17	2.484907	5.147494	4.66666666666667	3.75	2.6	1	28	1	1.609438	1.098612	2.197225	4	1	5	5	4	5	4	4	3	3	5	4	2	2	4	2	3	4	1	1	3	2	4
13	17	7.229839	10.20733	4.33333333333333	3.875	3.6	1	24	2	1.386294	1.098612	1.609438	5	1	3	5	5	5	4	4	3	3	4	4	4	4	4	4	4	4	2	2	4	4	4
14	17	4.043051	6.905753	3	3.125	3.3	1	30	2	1.916923	0.9162908	1.791759	3	1	3	3	3	3	4	3	3	2	3	4	3	2	4	3	4	4	3	3	4	3	3
15	17	4.976734	7.621685	4.66666666666667	3.625	3.3	1	18	1	1.386294	0.6931472	1.609438	3	1	5	5	4	4	3	4	4	3	3	4	4	2	4	2	3	4	4	1	4	5	4
16	17	4.976734	7.621685	4.66666666666667	3	3.9	1	20	2	1.386294	1.098612	1.609438	5	1	4	5	5	3	3	3	3	3	3	3	3	2	4	3	4	5	5	3	5	4	4
17	17	3.526361	6.167517	5.66666666666667	4.5	3.7	0	25	3	2.302585	1.386294	1.609438	3	3	5	6	6	4	5	4	5	5	5	4	4	2	3	2	4	5	5	4	4	5	3
18	17	7.593878	9.518119	2	2.375	3.4	0	13	1	0		1.609438	5	1	2	2	2	2	2	2	2	2	3	3	3	3	3	3	4	4	4	4	4	2	3
19	17	3.663562	6.860664	4.33333333333333	2.875	3.1	0	19	2	0.1823216	0.6931472	1.386294	5	1	5	5	3	2	2	3	4	2	3	3	4	3	4	4	5	4	1	2	3	3	2
20	17	3.78419	6.084499	5.33333333333333	3.375	3.4	1	22	2	1.609438	0.9162908	1.609438	3	3	5	5	6	3	4	3	4	2	3	4	4	2	4	4	5	5	2	4	2	2	4
21	17	4.976734	7.621685	3.66666666666667	1.875	3.4	1	28	2	3.433987	1.386294	1.791759	5	1	4	4	3	1	3	3	2	1	1	2	2	3	4	3	4	5	3	2	5	3	2
22	17	4.976734	7.621685	4.33333333333333	2.25	3	1	18	2	0.9162908	0.6418539	1.609438	5	1	4	5	4	2	2	4	2	3	1	2	2	4	3	4	3	2	1	3	5	2	3
23	17	3.178054	6.452049	3.66666666666667	3.5	3.4	1	37	2	1.791759	0.6931472	1.386294	3	2	3	3	5	3	5	3	3	4	3	5	2	2	4	5	5	2	3	2	3	4	4
24	17	7.593878	9.518119	3	3	3.2	0	30	2	2.944439	1.252763	1.791759	4	1	3	3	3	2	3	2	4	2	4	3	4	3	3	2	4	4	4	2	3	3	4
25	17	4.248495	6.811244	2	2.125	2.8	1	23	1	1.791759	0.6931472	1.791759	5	1	2	2	2	1	1	1	2	1	5	2	4	3	2	2	2	4	4	2	3	3	3
26	17	4.976734	7.621685	3.66666666666667	3	3	0	32	2	2.833213	1.098612	1.791759	4	1	4	4	3	3	2	2	4	2	3	4	4	3	4	2	4	4	3	2	2	3	3
27	17	3.178054	6.452049	3.66666666666667	3	3	1	31	2	2.944439	0.6931472	1.791759	3	1	4	4	3	3	2	2	4	2	3	4	4	3	4	2	4	4	3	2	2	3	3
28	17	2.833213	5.192957	4.33333333333333	3.125	3.2	0	16	1	0.2623643	1.098612	1.94591	5	1	4	4	5	2	5	2	3	3	4	2	4	3	4	4	4	2	3	2	2	4	4
29	17	4.248495	6.811244	2.66666666666667	3.25	3.3	0	21	2	1.386294	0.9162908	1.609438	4	1	3	2	3	4	4	2	4	3	3	3	3	3	4	3	3	4	2	3	4	3	4
30	17	3.78419	6.084499	2.66666666666667	3.625	2.4	0	31	1	1.609438	0.6931472	1.386294	2	3	2	3	3	5	4	5	4	1	4	4	2	2	3	2	3	3	2	2	3	2	2
31	17	3.178054	6.452049	4.33333333333333	2.5	3.7	1	18	1	1.386294	0.6931472	1.791759	5	1	4	5	4	4	3	2	3	1	2	3	2	4	2	4	4	4	5	4	3	4	3
32	17	4.043051	6.848005	3.33333333333333	2.625	3.1	1	24	1	1.098612	0.6931472	0.6931472	3	2	4	2	4	3	2	2	3	2	3	4	2	4	3	4	4	3	4	3	2	2	2
33	17	4.976734	7.621685	4	2.875	3.4	1	24	1	1.609438	1.098612	1.609438	3	1	4	4	4	3	3	3	3	1	4	3	3	2	4	2	4	4	4	3	4	4	3
34	17	4.976734	7.621685	2	2.75	2.9	0	21	2	1.791759	0.6931472	1.386294	5	1	2	2	2	3	3	2	4	1	4	1	4	4	3	5	4	4	2	1	3	1	2
35	17	4.976734	7.621685	5	3.25	2.7	1	28	2	2.772589	2.197225	1.609438	5	1	5	5	5	3	2	3	4	3	4	3	4	1	5	2	5	2	1	3	3	3	2
36	17	4.976734	7.621685	3.33333333333333	3.75	4	0	23	2	1.609438	1.252763	1.609438	5	1	4	3	3	4	3	4	4	4	4	4	3	4	4	4	4	4	5	4	3	4	4
37	17	4.976734	7.621685	4.33333333333333	3.375	3	1	23	2	1.791759	1.252763	1.94591	4	2	4	4	5	3	3	3	4	2	4	4	4	2	4	2	3	3	3	3	4	3	3
38	17	4.976734	7.621685	2.66666666666667	2	2.4	1	27	2	1.504077	0.9162908	1.791759	3	1	2	2	4	3	3	3	3	1	1	1	1	3	3	3	3	1	3	3	3	1	1
39	17	7.593878	9.518119	3	2.375	3.5	0	20	2	1.098612	0.6931472	1.609438	3	1	3	3	3	2	2	2	3	2	3	3	2	5	2	4	4	5	3	3	3	3	3
40	17	7.593878	9.518119	4	3.375	3.4	1	23	2	1.386294	0.9162908	1.386294	4	1	3	5	4	3	2	4	3	4	4	4	3	4	3	4	4	4	4	4	3	2	2
41	17	4.976734	7.621685	4	3.25	2.8	1	21	2	1.94591	1.386294	1.791759	5	1	5	3	4	3	3	3	4	3	4	3	3	2	3	3	4	3	2	2	3	3	3
42	17	7.593878	9.518119	4.66666666666667	2.25	2.9	0	20	2	1.386294	0.9162908	1.098612	4	1	5	4	5	2	2	2	4	2	2	2	2	4	2	5	2	2	2	4	2	3	3
43	17	3.178054	6.452049	3.66666666666667	4.25	3.5	0	30	2	1.791759	1.504077	1.386294	4	1	3	4	4	5	5	5	4	1	5	5	4	2	4	3	5	5	3	2	4	3	4
44	17	3.583519	6.378426	2	2.875	4.4	1	20	1	1.609438	0.6931472	1.791759	5	1	2	2	2	3	3	2	3	3	3	3	3	1	5	5	5	5	5	3	5	5	5
45	17	3.526361	6.167517	5.33333333333333	3.875	2.6	1	15	1	0.4054651	0.7884574	1.386294	5	1	6	5	5	4	2	4	4	3	5	5	4	1	4	2	3	3	1	1	4	3	4
46	17	7.593878	9.518119	5.33333333333333	4	3.4	0	20	2	1.609438	1.098612	1.386294	5	1	5	6	5	4	4	5	5	3	4	4	3	2	5	2	5	4	4	1	4	3	4
47	17	3.78419	6.084499	3.33333333333333	3.25	4.7	1	26	2	1.609438	0.6931472	1.386294	2	2	4	4	2	2	1	3	4	4	5	5	2	4	4	4	5	5	5	5	5	5	5
48	17	3.583519	6.378426	5.66666666666667	3.375	3.4	1	21	2	1.098612	0.9162908	1.609438	3	2	6	6	5	3	4	3	3	3	4	4	3	2	4	4	5	4	4	2	3	3	3
49	17	4.976734	7.621685	2	2.125	4.1	1	38	2	1.704748	0.6151857	1.94591	2	2	2	2	2	3	1	1	2	2	3	2	3	1	3	5	5	5	5	5	5	3	4
50	17	6.052089	7.542744	4	2.875	3.6	1	18		1.791759	0.9162908	1.386294	5	1	5	4	3	3	3	3	3	2	4	2	3	4	2	2	4	4	5	4	4	4	3
1	18	0	3.828641	4.33333333333333	3.75	3.2	0	33	2	1.791759	1.609438	1.609438	2	3	3	5	5	4	3	4	4	3	4	4	4	2	4	4	4	4	3	2	3	3	3
2	18	0	3.688879	4	3	3.5	1	17	1	0	0.6931472	1.94591	5	1	2	5	5	3	3	3	3	3	3	3	3	4	5	5	3	3	2	2	3	4	4
3	18	2.302585	4.828314	5	3	3.9	1	20	1	1.386294	0.9162908	1.609438	4	1	4	5	6	2	3	2	3	3	5	3	3	2	4	2	5	5	5	3	5	3	5
4	18	0.6931472	3.73767	4.33333333333333	2.875	2.9	1	24	2	2.079442	1.098612	1.609438	4	1	5	4	4	3	3	3	3	3	3	3	2	2	3	3	3	3	3	2	4	3	3
5	18	0	3.828641	4.66666666666667	3.625	3.9	1	23	1	1.94591	1.791759	0.6931472	4	1	4	5	5	4	4	4	4	3	3	3	4	3	4	4	5	5	4	3	3	4	4
6	18	2.197225	5.365976	2	2.25	4.1	1	22	3	1.791759	1.609438	1.386294	5	1	2	2	2	1	2	1	3	1	4	1	5	1	5	3	5	5	5	5	5	5	2
7	18	0	2.197225	5	4.125	3.4	1	18	1	1.791759	2.014903	0.6931472	3	4	5	5	5	2	5	4	4	5	5	4	4	1	4	2	4	4	4	2	5	4	4
8	18	1.386294	4.127134	2.33333333333333	2.625	4.1	1	28	1	1.386294	0.6931472	1.609438	5	1	3	2	2	3	3	2	1	1	2	4	5	2	5	5	4	5	1	4	5	5	5
9	18	1.098612	4.49981	3.66666666666667	3.75	4.4	1	22	1	1.098612	0.3364722	1.386294	5	1	4	3	4	4	5	5	2	3	3	4	4	4	4	5	5	5	5	1	5	5	5
10	18	2.197225	5.365976	5	4.25	2.6	1	21	2	2.397895	1.791759	1.386294	4	2	5	5	5	4	5	5	4	3	5	5	3	1	3	2	5	5	2	1	1	2	4
11	18	2.197225	5.365976	3.33333333333333	2.125	3.6	0	30	2	2.197225	1.791759	1.791759	4	1	3	5	2	1	2	4	2	1	5	1	1	4	4	1	5	4	5	4	5	2	2
12	18	1.098612	3.828641	2.66666666666667	3	3.2	1	20	1	0	0.6931472	1.791759	4	1	2	3	3	4	4	3	2	1	3	3	4	2	4	4	4	5	1	2	3	4	3
13	18	1.098612	3.828641	4.66666666666667	3.25	3.5	0	16	2	1.609438	0.9162908	2.079442	2	1	4	5	5	4	3	3	4	2	4	3	3	1	4	4	5	5	4	3	3	3	3
14	18	2.302585	5.327876	3.33333333333333	2.5	2.6	1	40	2	1.871802	0.9932518	1.609438	5	1	4	4	2	3	2	2	3	1	4	4	1	1	4	2	4	4	2	1	4	2	2
15	18	2.302585	5.327876	3.66666666666667	3.125	3.2	1	25	1	1.609438	1.386294	1.609438	4	1	3	4	4	4	3	2	2	2	4	4	4	2	4	4	4	3	3	4	4	2	2
16	18	0	3.713572	2	3.25	3.6	1	32	2	1.609438	0.6151857	1.791759	4	1	2	2	2	4	2	4	3	2	4	4	3	2	5	2	4	5	4	3	4	3	4
17	18	2.302585	5.327876	3	2.375	3.3	1	23	2	2.140066	1.098612	1.386294	5	1	2	3	4	4	3	1	1	1	4	4	1	3	2	4	5	5	4	4	4	1	1
18	18	1.94591	4.094345	4	3.875	3.6	0	26	2	1.774952	0.7884574	1.791759	4	2	4	4	4	3	3	3	5	3	5	5	4	3	4	2	5	4	4	3	4	3	4
19	18	1.94591	4.094345	3.66666666666667	1.875	2.9	1	27	2	2.079442	1.386294	1.609438	3	1	3	4	4	1	3	2	2	1	2	3	1	2	4	3	4	4	3	4	3	1	1
20	18	1.098612	3.89182	6	3.625	3.2	0	18	1	0	0.6931472	1.609438	5	1	6	6	6	3	3	4	3	4	4	3	5	2	4	2	4	4	3	2	4	4	3
21	18	1.94591	5.283204	4.66666666666667	3.875	4.2	1	31	2	2.772589	2.397895	1.791759	4	1	3	5	6	3	5	5	4	2	4	5	3	4	4	5	4	5	5	3	5	4	3
22	18	1.098612	3.713572	3	2.625	3.3	1	16	1	0	0.4054651	1.94591	4	2	3	3	3	3	2	3	3	2	2	3	3	2	3	3	4	4	4	5	3	3	2
23	18	1.098612	3.465736	4.66666666666667	3.75	3.8	0	21	2	0.6931472	0.6931472	1.609438	5	1	5	5	4	4	4	4	4	2	4	4	4	4	4	4	4	4	4	2	4	4	4
24	18	1.098612	3.713572	4.33333333333333	3.75	3.8	1	21	2	2.197225	1.791759	2.197225	3	1	4	4	5	5	4	4	4	2	4	3	4	4	5	3	5	5	3	4	3	2	4
25	18	1.94591	5.283204	4	3.125	3.3	0	32	1	1.252763	0.6931472	1.098612	3	1	4	4	4	3	3	3	3	3	3	4	3	3	4	3	4	4	3	2	4	3	3
26	18	1.94591	4.094345	2.66666666666667	3.25	4.6	0	17	2	1.098612	0.9162908	1.609438	5	1	2	4	2	2	2	5	5	4	3	2	3	5	5	5	5	5	1	5	5	5	5
27	18	1.098612	3.89182	3.33333333333333	3.75	3.2	0	20	2	0	0.6931472	1.791759	5	1	4	3	3	4	4	3	4	3	4	4	4	3	3	3	3	3	2	4	4	3	4
28	18	1.386294	4.465908	3.33333333333333	2.75	3.5	1	25	2	2.564949	1.098612	1.609438	5	1	3	3	4	2	2	2	4	3	3	4	2	4	4	2	4	3	5	5	3	3	2
29	18	1.609438	4.718499	4.33333333333333	2.625	3.5	1	24	2	2.890372	2.397895	1.386294	3	2	5	3	5	1	2	2	4	3	3	4	2	2	4	1	4	3	5	5	5	3	3
30	18	1.94591	5.283204	4	3.75	3.3	1	25	3	2.397895	1.791759	1.386294	5	1	3	5	4	4	3	4	4	3	4	4	4	2	4	2	4	4	4	3	4	3	3
31	18	1.386294	3.367296	4	3.125	3.1	1	26	2	2.302585	1.098612	1.609438	2	3	3	4	5	3	3	3	3	2	4	4	3	2	4	2	5	4	3	1	4	3	3
32	18	1.94591	5.283204	5.33333333333333	3.25	3.6	1	26	2	1.609438	1.386294	1.098612	4	1	5	5	6	5	3	4	3	2	2	3	4	3	4	2	4	5	5	1	5	4	3
33	18	1.386294	3.367296	3.33333333333333	3.625	2.9	1	22	2	0	1.386294	1.609438	5	1	4	4	2	4	3	4	3	4	4	4	3	2	4	4	4	4	2	2	3	2	2
34	18	1.94591	5.283204	4	2.5	2.7	1	24	2	1.648659	1.791759	1.386294	2	4	2	5	5	2	2	2	2	1	2	5	4	2	4	2	5	3	1	4	2	2	2
35	18	1.94591	4.094345	4.33333333333333	3.25	3.7	1	26	2	2.197225	1.386294	1.609438	4	1	3	5	5	2	4	2	4	1	4	4	5	2	4	2	4	4	5	4	4	4	4
36	18	1.386294	4.465908	3	3.375	3.1	1	23	1	1.791759	0.6931472	1.386294	4	1	3	3	3	4	3	4	4	2	4	3	3	2	3	3	4	4	3	3	4	2	3
37	18	1.94591	5.283204	3	1.75	3.1	1	28	2	2.197225	1.098612	1.098612	3	2	3	3	3	1	1	1	3	1	2	3	2	4	2	4	3	3	3	4	4	2	2
38	18	1.94591	5.283204	4.33333333333333	2.375	2.4	1	32	2	1.94591	1.098612	2.197225	4	1	3	5	5	2	2	1	2	1	4	4	3	2	2	2	4	4	2	2	3	2	1
39	18	1.94591	5.283204	5.33333333333333	3.625	3.1	0	18	2	1.098612	1.098612	1.791759	5	1	5	5	6	2	4	3	5	3	4	4	4	1	4	4	4	4	2	2	2	4	4
40	18	1.098612	3.713572	2.66666666666667	1.75	3.2	1	28	2	1.791759	1.098612	1.098612	4	1	3	3	2	1	3	1	2	2	1	2	2	3	4	4	3	4	4	4	3	1	2
41	18	0	3.78419	3.66666666666667	1.5	3.5	1	17	1	0.6931472	0.6931472	1.609438	3	4	4	4	3	2	2	2	2	1	1	1	1	3	3	4	5	4	4	4	3	3	2
42	18	0	3.78419	3.33333333333333	3.125	3.4	0	27	2	1.609438	1.386294	1.791759	4	1	3	3	4	3	2	3	4	2	3	4	4	2	5	3	5	4	4	1	4	2	4
43	18	1.386294	3.367296	4.33333333333333	3.25	3	1	28	2	2.302585	0.9162908	1.609438	2	3	3	5	5	3	3	3	4	2	4	4	3	2	4	3	4	4	3	1	2	3	4
44	18	0	3.78419	5	2.25	3	1	31	1	1.94591	1.791759	1.791759	3	3	5	5	5	1	2	2	1	1	3	4	4	2	4	4	4	4	2	2	4	2	2
45	18	1.098612	3.713572	2	4.5	4	1	16	1	0.4700036	0.1823216	1.94591	1	1	2	2	2	5	5	5	3	3	5	5	5	3	4	2	5	5	5	3	5	3	5
46	18	1.098612	3.89182	4.33333333333333	4.125	3.5	1	24	2	1.791759	1.098612	1.791759	2	1	3	5	5	3	4	5	4	4	4	5	4	2	3	2	4	4	5	3	4	4	4
47	18	1.94591	5.283204	5	3.5	3.5	0	22	2	1.94591	1.386294	1.386294	5	1	5	5	5	4	4	3	4	3	3	4	3	3	4	3	4	3	4	3	4	3	4
48	18	1.94591	5.283204	4	3.625	2.8	1	27	3	1.791759	1.94591	1.609438	4	1	4	5	3	4	3	4	3	4	4	4	3	3	4	2	3	3	3	2	2	3	3
49	18	1.386294	3.367296	3.33333333333333	2.625	2.9	0	24	2	1.609438	1.098612	1.609438	3	2	3	3	4	2	2	1	4	1	5	4	2	3	4	4	2	3	4	2	4	1	2
50	18	0	3.78419	4.66666666666667	2.25	3.7	1	25	2	2.054124	1.252763	1.386294	4	1	5	5	4	2	1	3	2	1	2	3	4	1	4	3	4	4	4	5	4	3	5
51	18	2.197225	5.365976	4	3.625	3.1	1	23	2	1.098612	0.6931472	1.386294	3	2	4	4	4	4	4	3	3	4	4	3	4	3	3	4	3	3	3	2	4	3	3
1	19	1.098612	5.905362	2	2	3	1	27	2	2.302585	0.5306283	1.386294	3	2	2	2	2	1	2	1	4	1	3	2	2	4	4	2	4	5	2	2	3	2	2
2	19	0	2.079442	4.66666666666667	3.625	4.1	1	20	2	1.386294	1.098612	1.791759	4	1	5	4	5	3	4	2	5	2	4	4	5	2	5	3	4	4	5	4	5	4	5
3	19	1.94591	5.720312	2	2	2.8	1	30	2	2.197225	0.5877867	1.386294	3	2	2	2	2	1	2	2	3	1	3	2	2	2	4	2	5	5	2	2	2	2	2
4	19	1.94591	5.720312	5	4.5	4.3	1	26	2	1.791759	1.609438	1.386294	2	3	5	5	5	5	4	5	5	4	5	5	3	3	4	4	5	5	4	4	5	4	5
5	19	1.94591	5.720312	4.33333333333333	4.125	4.1	1	30	2	2.197225	1.609438	1.386294	5	1	4	5	4	5	2	5	5	3	5	5	3	2	5	4	5	5	4	3	4	4	5
6	19	1.94591	5.720312	5	4.625	4.1	1	28	2	1.791759	1.791759	1.791759	2	3	5	5	5	5	4	5	5	5	5	5	3	3	5	3	5	5	3	3	5	4	5
7	19	0	0	4	2.75	3.8	1	28	1	1.757858	0.7884574	1.609438	2	2	4	4	4	2	2	3	3	2	3	3	4	4	4	3	4	4	4	4	4	3	4
8	19	0	2.079442	2.33333333333333	3.75	4.1	0	33	1	1.504077	0.6931472	1.791759	3	2	2	3	2	5	4	3	4	2	4	4	4	4	4	4	4	5	4	4	4	4	4
9	19	0.6931472	3.091043	4.33333333333333	3.875	4.1	0	20	2	1.098612	0.6931472	1.386294	4	2	3	5	5	4	5	4	4	3	5	4	2	4	4	4	5	4	3	3	5	5	4
10	19	1.386294	2.890372	5	3.25	3.9	0	38	3	1.791759	1.193922	1.609438	3	3	5	5	5	2	3	4	3	4	4	3	3	4	4	3	4	5	4	1	5	5	4
11	19	0	2.70805	4.33333333333333	3.125	3.5	1	28	2	2.197225	1.098612	1.098612	3	2	4	5	4	3	3	3	4	2	3	4	3	2	4	3	4	5	4	4	3	3	3
12	19	1.791759	4.189655	4.66666666666667	2.875	3.7	0	26	2	1.609438	0.4054651	1.94591	4	1	4	5	5	3	3	2	4	1	3	4	3	4	4	4	4	4	3	4	4	3	3
13	19	1.94591	5.720312	5	3.375	3.7	1	32	2	2.484907	1.94591	1.386294	3	2	5	5	5	3	4	3	3	3	4	4	3	2	4	3	4	4	4	4	4	4	4
14	19	2.639057	5.899898	4.66666666666667	4	3.4	1	30	2	2.197225	1.098612	1.609438	3	2	4	5	5	4	4	4	4	4	4	4	4	2	4	2	4	4	4	2	4	4	4
15	19	1.791759	4.189655	3.66666666666667	2.875	3	1	26	2	2.014903	1.252763	1.609438	3	2	3	4	4	3	2	4	4	1	4	2	3	2	1	3	4	4	4	3	5	2	2
16	19	2.70805	5.700444	3.66666666666667	2.625	2.9	0	25	2	2.397895	1.609438	1.098612	3	3	3	4	4	2	3	2	4	1	4	2	3	2	4	3	4	4	3	2	3	2	2
17	19	1.386294	4.043051	3.33333333333333	3.75	3.5	0	29	2	2.197225	1.386294	1.386294	3	2	3	4	3	4	3	4	3	4	4	4	4	2	4	3	4	4	4	3	4	3	4
18	19	1.386294	4.043051	3	3.75	3.5	0	31	1	1.386294	1.386294	1.386294	3	2	3	3	3	4	3	4	3	4	4	4	4	4	4	2	4	4	4	3	3	3	4
19	19	2.70805	5.700444	6	2.25	3.5	1	18	2	2.197225	0.6931472	1.386294	3	2	6	6	6	1	4	1	2	1	1	4	4	2	4	1	5	5	4	5	3	3	3
20	19	2.70805	5.700444	2	5	5	0	28	2	2.197225	1.609438	1.609438	5	1	2	2	2	5	5	5	5	5	5	5	5	5	5	5	5	5	5	5	5	5	5
21	19	1.386294	3.258096	2	1.25	3.2	0	25	2	0	0.6931472	1.386294	5	1	2	2	2	1	1	1	2	1	1	1	2	4	4	2	4	2	3	3	3	3	4
22	19	2.890372	5.863631	3.33333333333333	3.25	3.4	1	28	1	2.197225	1.609438	1.386294	3	3	4	3	3	3	4	3	4	2	4	4	2	2	3	4	4	4	3	3	4	3	4
23	19	2.70805	5.700444	5	2.75	3.6	0	26	2	2.197225	0.6931472	1.609438	1	4	5	5	5	4	2	4	2	2	3	3	2	3	4	4	4	4	4	2	3	4	4
24	19	0	0	5.33333333333333	3.75	3.3	0	27	1	1.609438	1.098612	1.94591	4	4	6	5	5	4	4	4	4	3	3	4	4	2	5	2	4	5	4	1	5	3	2
25	19	0	0	5.33333333333333	3.5	3.3	0	27	1	1.609438	1.252763	1.94591	3	4	6	5	5	4	4	4	4	3	3	3	3	2	5	2	4	5	4	1	5	3	2
26	19	2.70805	5.700444	4.33333333333333	3.125	3	0	31	2	2.772589	2.397895	1.791759	5	1	4	5	4	2	3	3	4	3	3	4	3	2	4	3	4	4	3	3	3	2	2
27	19	1.386294	4.043051	5	3.5	2.8	0	24	1	1.94591	1.098612	1.386294	3	2	5	5	5	3	3	3	4	3	4	4	4	2	4	2	4	3	3	2	3	3	2
28	19	2.70805	5.700444	4	3.25	4	0	29	2	1.94591	1.098612	1.386294	3	3	4	4	4	4	4	4	3	2	3	3	3	4	4	4	4	4	4	4	4	4	4
29	19	1.386294	3.258096	3	2.125	3.7	1	17	1	0.6931472	0.3001046	1.609438	5	1	2	3	4	2	3	4	3	1	1	2	1	2	5	3	4	4	5	5	5	3	1
30	19	0	3.850147	3.66666666666667	3.125	3.5	0	18	2	0.9162908	0.7884574	1.386294	3	1	3	4	4	3	4	3	4	1	4	4	2	4	4	4	4	4	3	2	3	3	4
31	19	1.386294	4.043051	4.33333333333333	3	2.5	1	26	2	2.197225	1.791759	1.386294	1	4	4	5	4	2	2	2	4	2	4	4	4	2	3	2	3	3	2	2	3	2	3
32	19	0	2.079442	2.66666666666667	3	3.2	1	24	2	1.386294	1.098612	1.609438	1	1	2	2	4	3	3	3	3	3	3	3	3	3	3	3	3	3	3	3	3	4	4
33	19	1.386294	2.70805	4.66666666666667	4.375	3.5	0	20	2	1.098612	1.029619	1.609438	3	1	5	5	4	4	4	4	5	4	5	5	4	2	4	2	4	4	3	4	4	4	4
34	19	1.386294	2.70805	4	3.75	2	0	36	1	1.791759	1.609438	1.386294	3	3	4	3	5	5	5	5	5	1	4	4	1	1	4	1	4	3	1	1	3	1	1
35	19	2.302585	4.41884	5	3.875	3.6	0	35	2	1.94591	1.098612	1.609438	3	3	5	5	5	4	5	4	4	3	4	4	3	4	5	2	4	4	3	3	4	3	4
36	19	0	1.94591	2.66666666666667	2	4	1	38	2	1.791759	0.4054651	1.94591	4	2	3	2	3	1	1	1	3	1	3	3	3	4	4	3	5	5	5	3	5	4	2
37	19	2.70805	5.700444	3.66666666666667	2.25	3.5	1	26	3	2.197225	1.791759	1.94591	2	2	5	3	3	2	1	2	4	2	1	2	4	2	5	2	5	4	3	4	4	3	3
38	19	2.70805	5.700444	4	3.625	4.1	1	28	1	1.386294	1.098612	1.386294	5	1	4	4	4	4	4	4	3	1	5	4	4	1	5	4	5	5	5	5	5	3	3
39	19	2.70805	5.700444	5	3.5	4.1	0	28	2	1.791759	1.386294	1.386294	4	1	5	5	5	4	4	4	4	2	4	4	2	4	4	4	5	5	4	3	4	4	4
40	19	0	1.94591	4	1.625	3	1	20	2	2.079442	1.386294	1.609438	2	3	3	5	4	1	1	1	2	1	1	2	4	3	4	2	4	5	3	3	2	2	2
41	19	0	2.397895	3	3.75	3.7	1	18	1	1.061257	0.4054651	1.386294	2	3	3	3	3	3	4	4	4	4	4	3	4	4	3	2	4	4	4	4	4	4	4
42	19	2.890372	5.863631	2.66666666666667	3.375	3.4	1	30	2	2.197225	1.098612	1.609438	3	3	3	3	2	3	4	3	4	1	4	4	4	4	5	1	4	5	4	3	4	2	2
43	19	0	0	2.66666666666667	2.125	3.3	0	35	2	2.197225	0.4054651	1.94591	5	1	3	3	2	1	3	2	3	1	1	5	1	1	4	1	4	4	3	2	5	5	4
44	19	0.6931472	2.639057	2	3.75	3	1	20	1	1.386294	0.9162908	1.791759	5	2	2	2	2	3	4	5	3	1	5	5	4	3	3	3	4	4	3	4	4	1	1
45	19	1.386294	4.110874	4.33333333333333	2.875	4.1	1	26	2	2.140066	1.252763	1.609438	5	2	3	5	5	2	4	3	4	2	3	3	2	4	4	4	4	5	4	4	4	4	4
46	19	2.70805	5.700444	4	3.75	2.9	1	23	2	1.791759	1.386294	1.386294	5	1	4	4	4	3	4	5	4	2	5	4	3	4	3	3	3	3	1	3	3	3	3
47	19	2.70805	5.700444	3.66666666666667	3.75	3.7	0	23	2	0	0.6931472	1.609438	2	3	3	3	5	5	4	3	4	2	4	3	5	4	3	4	5	5	3	2	3	4	4
48	19	2.890372	5.863631	5	3.5	3.3	1	28	1	1.791759	1.098612	1.098612	4	1	5	5	5	2	4	4	4	2	4	4	4	2	4	2	4	3	4	3	4	4	3
49	19	2.70805	5.700444	3	1.875	2.9	1	25	2	1.386294	0.6931472	1.791759	2	1	3	3	3	1	2	1	4	1	1	3	2	3	3	2	4	4	2	3	3	2	3
50	19	0	2.079442	4.66666666666667	4.25	4.3	1	23	2	0	0.6931472	1.791759	4	1	4	5	5	5	5	5	3	3	5	3	5	5	4	5	5	5	3	1	5	5	5
1	20	0	1.386294	4.33333333333333	4	3.9	0	21	2	0.7419373	0.7419373	1.791759	1	1	5	3	5	4	5	4	4	4	4	4	3	3	4	4	4	4	4	4	4	4	4
2	20	1.609438	3.73767	3	3.875	3.4	1	33	2	2.197225	1.94591	1.609438	3	2	3	3	3	3	3	3	4	3	5	5	5	2	4	2	4	4	3	2	5	4	4
3	20	0.6931472	3.433987	2.66666666666667	2.375	2.1	0	24	2	1.791759	1.098612	1.609438	4	1	4	2	2	4	3	1	5	1	3	1	1	2	3	2	5	3	1	1	2	1	1
4	20	0	1.791759	3.33333333333333	2.5	3.6	1	23	2	1.704748	0.4054651	1.791759	3	2	3	3	4	2	3	2	3	2	3	3	2	3	4	3	5	4	2	4	4	4	3
5	20	1.098612	3.135494	3	2.375	3.1	1	40	1	1.386294	1.098612	1.386294	3	1	3	3	3	2	2	3	3	2	2	2	3	3	1	2	4	4	4	4	3	3	3
6	20	1.098612	3.637586	4.33333333333333	3.25	3.7	1	22	2	0	0.6931472	1.791759	4	2	4	5	4	3	3	3	4	2	4	4	3	2	4	4	4	4	4	4	4	3	4
7	20	0	1.791759	4	3.25	3	1	24	1	1.791759	1.386294	1.609438	3	2	4	4	4	3	5	3	3	1	4	4	3	2	4	3	3	4	5	2	3	2	2
8	20	0	1.386294	4.66666666666667	3.25	3.4	0	42	2	1.94591	1.791759	2.079442	4	2	4	5	5	3	3	3	4	3	3	4	3	3	4	2	4	4	3	3	3	4	4
9	20	1.098612	3.637586	4	3.5	3.3	1	29	2	1.791759	0.6931472	0.6931472	3	2	2	5	5	4	2	4	4	1	5	5	3	4	2	4	4	5	3	2	3	2	4
10	20	0.6931472	2.197225	4	3.875	4.8	1	15	1	0	0.6931472	1.609438	5	1	4	4	4	5	3	3	4	4	4	4	4	5	5	5	5	5	5	3	5	5	5
11	20	1.098612	3.135494	2	2.875	4	1	20	2	1.029619	0.5877867	1.791759	5	1	2	2	2	1	3	2	4	1	3	5	4	4	5	4	5	5	5	1	4	3	4
12	20	0	2.079442	3.33333333333333	3.5	2.6	0	18	2	1.386294	1.098612	1.94591	3	1	4	3	3	4	3	3	4	3	4	4	3	2	4	2	3	3	2	2	3	3	2
13	20	1.386294	3.583519	3	3	3.1	0	32	2	1.386294	0.4700036	1.791759	4	2	3	3	3	2	4	4	3	2	3	3	3	2	4	2	5	4	3	3	4	2	2
14	20	0	1.609438	3	2.875	3	1	18	1	0.6931472	0.2623643	1.609438	2	1	3	3	3	2	2	4	4	2	4	2	3	2	4	2	4	3	4	2	4	3	2
15	20	0	2.079442	3.66666666666667	3.5	4.1	0	19	1	0.8329091	0.8329091	1.94591	2	5	3	4	4	3	2	4	4	3	4	5	3	4	3	5	3	4	4	5	4	4	5
16	20	0	2.302585	3.66666666666667	3.5	3.5	0	23	2	1.791759	1.386294	1.791759	4	2	4	4	3	2	4	3	4	4	4	4	3	4	3	4	4	4	3	2	4	3	4
17	20	1.386294	3.583519	4.33333333333333	3.125	2.7	0	27	2	2.079442	1.791759	1.386294	3	3	3	5	5	2	4	4	4	3	3	3	2	2	4	3	3	4	2	1	4	2	2
18	20	0	3.401197	5	3.5	3.4	0	38	3	1.94591	0.9162908	1.098612	3	3	5	5	5	3	3	4	4	4	3	4	3	3	4	2	4	4	3	3	4	3	4
19	20	0.6931472	3.496508	4	2.25	2.8	1	19	2	1.098612	0.9162908	1.609438	2	2	4	4	4	3	3	2	3	2	1	1	3	4	2	3	2	3	3	3	2	3	3
20	20	0.6931472	2.302585	2	1	2.8	1	17	1	0	0.4700036	2.397895	2	1	2	2	2	1	1	1	1	1	1	1	1	1	5	1	5	3	1	1	5	5	1
21	20	0	1.791759	5.33333333333333	3	4.9	1	19	1	1.504077	1.098612	1.098612	3	2	5	6	5	3	2	2	3	3	2	4	5	5	5	5	5	5	4	5	5	5	5
22	20	0.6931472	3.401197	3.33333333333333	3.625	3.8	1	20	2	1.098612	0.8754687	1.609438	4	2	3	4	3	4	4	3	3	3	4	4	4	3	4	3	5	5	3	4	5	2	4
23	20	0.6931472	2.302585	4.33333333333333	2.5	3.5	1	17	2	1.252763	0.4700036	2.079442	5	1	4	5	4	2	1	2	3	2	2	4	4	4	5	4	3	5	1	4	2	3	4
24	20	0.6931472	3.496508	4.66666666666667	5	4.8	1	25	3	2.397895	1.386294	1.098612	2	3	4	5	5	5	5	5	5	5	5	5	5	5	4	5	4	5	5	5	5	5	5
25	20	0.6931472	2.197225	2.66666666666667	4	3.4	1	21	2	0	0.4054651	1.791759	5	1	3	3	2	5	5	1	3	4	5	5	4	3	2	2	4	4	4	4	4	4	3
26	20	0.6931472	3.496508	2	2.875	3.8	1	26	2	1.791759	1.386294	1.386294	2	2	2	2	2	1	3	3	5	1	3	4	3	2	4	3	5	5	4	5	5	2	3
27	20	0.6931472	3.401197	2.66666666666667	2.75	3.5	1	30	1	1.609438	1.098612	1.791759	2	1	4	2	2	2	3	2	4	1	4	3	3	5	4	3	4	3	2	4	4	3	3
28	20	0	0	3.66666666666667	2.625	3.7	1	23	1	0.6931472	0.4054651	1.098612	5	1	3	4	4	2	2	3	3	3	4	2	2	2	3	3	5	5	5	5	3	3	3
29	20	0	0	4.33333333333333	2.375	3.3	0	17	1	0.7884574	0.6931472	1.386294	4	1	5	5	3	2	2	2	4	1	4	2	2	2	4	4	4	4	4	4	3	2	2
30	20	0.6931472	3.496508	3.66666666666667	4	3.1	0	26	2	1.94591	1.609438	1.098612	3	1	3	4	4	4	5	4	4	4	4	3	4	1	4	2	4	5	3	1	5	3	3
31	20	0.6931472	2.197225	4.33333333333333	3.75	3.2	1	19	1	0.6931472	0.4054651	1.94591	3	2	5	4	4	4	4	4	5	3	4	3	3	3	3	3	4	3	4	4	3	2	3
32	20	0	3.044523	3	2.875	3.2	1	42	2	2.014903	0.7884574	1.386294	3	1	3	3	3	1	4	3	3	2	4	4	2	2	5	1	5	4	4	3	4	2	2
33	20	0.6931472	3.401197	4.66666666666667	2	2.8	0	24	2	1.386294	0.5877867	1.791759	4	1	5	4	5	2	1	1	4	1	1	4	2	2	4	2	4	4	2	2	4	1	3
34	20	0.6931472	3.496508	5	3.125	3.2	0	25	2	1.386294	1.029619	0.6931472	4	1	5	5	5	3	3	2	4	1	4	4	4	2	4	2	5	4	3	3	4	1	4
35	20	0.6931472	3.496508	4.33333333333333	3.75	3.6	1	34	2	1.94591	1.098612	1.386294	4	1	3	5	5	4	4	4	4	2	5	5	2	2	4	4	4	4	4	3	4	3	4
36	20	0	1.609438	4.33333333333333	2.625	4.2	0	22	2	1.94591	0.9162908	1.791759	4	1	5	4	4	3	2	2	3	2	2	3	4	3	4	4	5	5	4	4	4	5	4
37	20	0	1.609438	4.33333333333333	3.5	3.6	0	23	2	1.94591	1.386294	1.609438	3	2	4	5	4	3	4	4	4	3	4	4	2	4	4	4	4	4	4	3	4	2	3
38	20	0	3.044523	2	3.25	3	1	30	1	1.609438	0.6931472	1.386294	3	2	2	2	2	3	4	4	3	3	3	3	3	3	3	3	3	3	3	3	3	3	3
39	20	0	1.609438	3.66666666666667	3.25	3.6	0	17	1	1.098612	0.5877867	1.791759	3	2	3	4	4	3	2	3	4	3	5	3	3	4	4	3	4	4	5	2	4	2	4
40	20	0.6931472	3.401197	4.66666666666667	3.375	3.7	1	21	2	1.252763	0.9162908	1.098612	4	3	4	5	5	3	3	4	4	2	4	4	3	4	4	2	4	4	4	4	3	4	4
41	20	0	3.044523	2.33333333333333	3.125	2.9	1	31	1	1.791759	1.098612	1.609438	3	3	2	2	3	3	3	3	4	1	4	4	3	2	3	3	3	3	3	3	3	3	3
42	20	0.6931472	3.496508	4.66666666666667	3.625	3.5	0	23	2	1.609438	1.252763	1.386294	3	3	4	5	5	4	4	4	3	3	4	3	4	4	4	3	4	4	3	3	3	3	4
43	20	0.6931472	3.496508	3.66666666666667	2.625	2.6	1	20	2	0.4054651	0.0953102	1.609438	3	2	2	4	5	2	3	2	3	1	4	4	2	3	3	2	4	4	1	2	3	2	2
44	20	0	1.386294	4	3.375	3.2	0	18	2	0	0.7884574	1.94591	2	1	4	4	4	3	3	3	4	2	4	4	4	3	4	3	4	4	1	4	3	3	3
45	20	0.6931472	3.496508	4.33333333333333	4.125	3	1	18	1	1.386294	0.6931472	2.564949	5	1	5	5	3	5	5	5	3	1	5	5	4	2	4	4	2	4	4	2	3	3	2
46	20	0.6931472	3.496508	3	3.125	3	0	35	2	1.94591	1.386294	1.791759	3	2	3	3	3	4	3	3	3	2	3	3	4	2	2	2	4	4	4	2	4	3	3
47	20	0.6931472	3.401197	3.66666666666667	2.375	3.1	1	25	2	0.4054651	0.6931472	1.386294	5	1	4	3	4	2	2	2	3	2	2	2	4	3	3	4	4	4	2	2	3	3	3
48	20	0.6931472	2.302585	4	3.875	3.4	1	18	2	1.098612	0.4054651	1.791759	5	1	2	6	4	3	2	4	5	5	4	4	4	3	5	2	1	4	5	3	4	4	3
1	21	1.609438	3.526361	4	3.375	3.5	1	32	3	2.079442	1.098612	2.079442	2	3	4	4	4	3	3	4	4	2	3	4	4	2	4	3	4	4	5	2	4	4	3
2	21	1.609438	3.526361	2.66666666666667	2	3.2	0	31	2	1.791759	1.386294	1.609438	4	1	2	3	3	1	1	3	4	2	2	2	1	3	5	3	4	4	3	2	3	2	3
3	21	0	0	4	4.125	3.3	0	38	2	1.94591	0.6931472	1.386294	4	1	4	3	5	4	4	4	4	4	4	5	4	4	4	5	4	3	2	2	3	2	4
4	21	1.609438	3.526361	5	3.875	3.4	0	31	2	2.397895	2.197225	1.098612	3	2	5	5	5	4	5	4	4	3	4	4	3	3	4	2	5	4	2	3	5	3	3
5	21	1.609438	3.526361	2	1.5	2.6	1	33	2	1.386294	0.6931472	1.386294	5	2	2	2	2	3	3	1	1	1	1	1	1	3	4	3	4	4	1	1	1	1	4
6	21	0	4.007333	5	3.375	3.3	1	33	3	1.94591	1.609438	1.791759	3	2	5	5	5	4	4	3	3	3	4	3	3	3	4	3	4	4	4	2	3	3	3
7	21	0	3.401197	4.66666666666667	2.875	3.1	0	21	2	1.609438	0.6931472	1.609438	5	1	5	4	5	2	2	2	4	2	4	4	3	4	4	2	4	3	2	2	4	3	3
8	21	2.197225	4.007333	2.33333333333333	1.75	2.7	0	48	1	1.609438	0.6931472	1.386294	4	1	2	3	2	1	3	1	3	1	1	3	1	4	3	3	3	3	3	3	3	1	1
9	21	0	1.386294	4.66666666666667	3	3.3	0	23	2	1.386294	0.7884574	2.197225	3	2	5	5	4	3	2	3	3	2	4	4	3	3	4	3	4	3	4	3	4	2	3
10	21	2.197225	4.007333	3	2.125	3.4	1	24	2	1.704748	1.386294	1.098612	3	3	3	3	3	4	3	2	1	1	1	3	2	5	4	4	3	4	3	2	3	3	3
11	21	2.197225	4.007333	3	2.625	3.2	0	24	2	1.252763	1.252763	2.302585	2	1	3	3	3	5	2	3	4	1	2	2	2	3	3	3	3	4	4	3	3	3	3
12	21	0	1.94591	4	2.75	3.3	0	26	2	1.163151	0.2623643	1.791759	5	1	4	4	4	3	3	3	3	2	3	3	2	2	4	4	4	3	4	3	3	3	3
13	21	1.609438	2.772589	4	3.125	2.8	0	23	2	1.386294	1.098612	1.609438	3	1	4	2	6	2	3	2	4	3	2	4	5	1	5	3	4	3	2	2	3	3	2
14	21	0	2.197225	3.66666666666667	3.375	3.5	0	24	2	1.252763	1.098612	1.609438	5	1	3	4	4	4	4	4	4	3	2	2	4	2	4	3	4	4	3	4	4	4	3
15	21	0	2.197225	4	3.125	3.1	0	22	3		0.6931472	1.791759	4	1	4	4	4	3	2	3	4	2	4	4	3	3	3	3	3	4	3	3	3	3	3
16	21	0	3.401197	3.66666666666667	3.25	3.5	1	23	2	1.609438	1.098612	1.609438	5	1	2	5	4	4	2	4	3	2	4	3	4	4	4	5	5	4	2	2	3	2	4
17	21	0	1.098612	3	2.75	3	0	24	2	1.386294	0.9162908	1.791759	3	3	3	3	3	2	2	2	4	2	3	3	4	4	2	2	4	4	2	4	3	3	2
18	21	0	1.386294	2.66666666666667	3.875	3.5	0	26	2	1.504077	0.9162908	2.302585	4	1	3	3	2	5	4	3	3	4	3	4	5	4	4	3	5	4	2	3	3	3	4
19	21	2.197225	4.007333	4	1.625	3	0	54	2	2.197225	0.6931472	1.098612	2	2	4	4	4	1	3	1	1	1	2	3	1	3	3	3	3	3	3	3	3	3	3
20	21	0	1.386294	4.33333333333333	2.125	3.3	0	24	2	1.386294	1.098612	2.302585	3	2	3	5	5	3	2	2	2	1	2	3	2	3	4	3	3	4	3	3	4	3	3
21	21	2.197225	4.007333	4.33333333333333	1.625	3	0	54	2	2.302585	1.504077	1.386294	3	3	4	5	4	1	2	2	3	1	1	2	1	2	4	2	4	3	4	2	3	2	4
22	21	2.197225	4.007333	4.33333333333333	2	2.4	0	36	3	2.079442	1.386294	1.791759	2	3	3	5	5	2	2	2	1	1	2	2	4	4	4	3	4	3	1	1	2	1	1
23	21	0	2.564949	4.66666666666667	3.625	3.2	1	23	2	0	0.9162908	1.609438	3	2	5	5	4	3	4	4	4	3	4	4	3	3	4	2	4	4	3	3	3	3	3
24	21	0	2.564949	4.33333333333333	2.625	3.1	0	42	2	1.386294	1.098612	1.609438	4	1	4	5	4	2	2	2	3	2	3	3	4	3	3	3	3	4	3	2	4	3	3
25	21	0.6931472	3.73767	2	3	4.3	1	21	1	1.871802	1.94591	1.791759	3	4	2	2	2	3	3	1	3	1	5	3	5	5	5	2	5	5	3	3	5	5	5
26	21	0	0	4.66666666666667	3.625	3.2	1	24	2	1.791759	1.252763	1.791759	2	2	5	5	4	2	3	3	4	3	5	5	4	3	3	2	5	4	4	1	3	4	3
27	21	1.386294	3.713572	5	3.625	2.9	1	19	2	0	1.098612	1.386294	5	1	5	6	4	4	3	4	4	3	4	5	2	2	5	2	5	4	2	1	3	2	3
28	21	0	2.564949	2	4.375	4.5	1	21	2	1.098612	1.386294	1.609438	5	1	2	2	2	5	4	5	3	3	5	5	5	5	4	3	5	5	5	3	5	5	5
29	21	1.386294	3.135494	4.33333333333333	2	3.3	1	18	1	0	0.5877867	2.079442	4	1	4	4	5	1	1	2	1	1	3	3	4	2	5	2	4	5	2	4	4	2	3
30	21	0	1.609438	3.66666666666667	3.5	3.9	0	50	2	1.791759	1.098612	1.791759	2	2	4	4	3	4	4	3	4	3	3	3	4	3	3	5	5	5	3	3	4	5	3
31	21	0	0	4.66666666666667	4.375	4.1	0	21	2	0	1.098612	1.609438	3	3	5	4	5	4	4	5	4	5	5	5	3	4	1	4	5	5	3	4	5	5	5
32	21	1.386294	3.135494	5	3.5	3.3	1	32	2	1.94591	1.386294	0.6931472	2	3	5	5	5	2	4	4	4	3	4	3	4	4	4	2	3	3	3	4	2	4	4
33	21	1.791759	3.637586	3.66666666666667	2.5	4	1	22	2	1.504077	1.098612	1.791759	2	2	3	4	4	2	5	5	3	2	1	1	1	3	5	1	5	4	5	5	5	4	3
34	21	1.386294	3.135494	3.33333333333333	2.125	3.4	1	20	2	0	0.6931472	1.609438	3	1	3	3	4	2	2	2	3	2	2	2	2	3	4	3	4	4	4	4	3	3	2
35	21	1.386294	3.135494	4.66666666666667	3.625	4.3	0	21	2	1.458615	0.9162908	1.94591	1	1	5	5	4	3	3	3	4	3	5	4	4	5	5	3	5	5	4	3	5	3	5
36	21	0	1.386294	3.66666666666667	3.5	3.5	1	29	2	2.079442	1.098612	1.94591	3	4	2	5	4	5	4	3	4	1	4	4	3	2	5	5	4	4	4	1	3	3	4
37	21	1.386294	3.135494	3	1.5	3.6	1	25	3	1.94591	1.252763	1.386294	5	1	3	3	3	1	1	1	3	1	1	2	2	2	4	2	4	4	4	4	4	4	4
38	21	0	0	2.66666666666667	2.375	2.1	1	32	2	2.397895	1.791759	1.386294	2	5	2	4	2	1	1	1	3	3	3	3	4	1	1	3	5	4	1	1	1	1	3
39	21	0	4.007333	4.33333333333333	2.375	3.3	0	32	3	2.197225	1.791759	1.386294	5	1	4	5	4	3	2	2	3	2	3	3	1	2	4	3	3	4	3	3	4	4	3
40	21	0	4.007333	4.66666666666667	2.5	2.8	0	44	2	1.94591	1.098612	0.6931472	3	3	4	5	5	1	2	3	3	3	3	3	2	1	3	2	5	3	3	3	3	3	2
41	21	0	4.007333	3.33333333333333	3	2.6	0	43	1	2.397895	1.098612	1.609438	3	2	3	4	3	3	3	3	4	3	3	3	2	2	3	2	3	3	3	2	3	3	2
42	21	0	4.007333	5	2.75	3	1	33	2	2.197225	1.386294	1.609438	3	3	5	5	5	3	3	3	3	2	3	3	2	3	3	2	3	2	2	3	4	4	4
43	21	0	4.007333	4	2.75	2	0	45	3	2.639057	0.6931472	0.6931472	3	2	4	4	4	3	1	3	3	3	4	3	2	2	3	2	4	3	1	1	2	1	1
44	21	0	0	3	2.75	3.5	0	24	3	0.7884574	0.7884574	1.098612	3	2	3	3	3	3	2	4	4	2	2	3	2	3	4	4	4	4	3	3	4	3	3
45	21	0	0	2.66666666666667	3.625	2.6	0	57	3	3.044523	2.890372	1.386294	3	4	2	3	3	4	2	4	4	4	4	4	3	3	4	3	4	4	1	2	2	1	2
46	21	0	3.526361	4.66666666666667	3	3.1	0	26	2	1.94591	1.098612	1.94591	3	4	4	5	5	3	3	3	3	3	3	3	3	3	4	3	3	3	3	3	3	3	3
47	21	0	3.526361	3.66666666666667	1.625	2.8	0	21	2	1.386294	1.098612	1.386294	5	1	3	4	4	2	1	2	2	1	1	2	2	3	4	2	3	4	3	2	3	2	2
48	21	0	3.526361	3.66666666666667	3.125	3.2	0	44	3	2.397895	2.302585	1.791759	3	2	2	5	4	2	2	3	4	3	4	3	4	3	4	4	5	5	1	1	3	2	4
49	21	0	3.526361	3.66666666666667	3	2.8	1	31	2	2.197225	1.791759	1.94591	4	2	3	4	4	3	3	3	3	2	3	4	3	3	3	2	4	3	1	3	4	2	3
50	21	0	4.007333	3.66666666666667	3.25	3.7	0	37	3	2.197225	1.871802	1.386294	3	1	3	5	3	3	3	3	4	3	4	4	2	4	3	2	4	4	4	4	4	4	4
1	22	2.944439	6.188264	5	3.875	4.5	1	32	2	2.197225	1.609438	2.079442	3	2	4	5	6	5	1	5	4	1	5	5	5	4	5	5	3	5	5	5	3	5	5
2	22	2.944439	6.188264	2.66666666666667	2	4.4	1	26	2	2.197225	1.609438	2.079442	4	2	3	2	3	2	1	1	4	1	2	4	1	1	5	5	5	5	4	4	5	5	5
3	22	2.944439	6.188264	4.66666666666667	3.5	3.7	1	31	2	2.197225	1.386294	1.386294	2	1	5	4	5	3	3	3	4	3	4	4	4	3	4	4	4	4	4	3	4	4	3
4	22	2.944439	6.188264	5	3.625	2.3	0	34	2	2.302585	0.6931472	1.098612	3	2	5	5	5	3	4	4	4	2	4	5	3	3	2	2	2	2	4	2	2	2	2
5	22	3.135494	6.150603	4.33333333333333	1.875	3.3	0	28	2	2.302585	1.609438	1.386294	4	1	4	4	5	1	2	1	4	1	2	2	2	4	3	3	4	4	3	4	4	2	2
6	22	3.135494	6.150603	2.33333333333333	2.25	3.8	1	44	1	1.098612	0.1823216	1.609438	3	3	3	2	2	1	2	2	2	1	2	3	5	2	3	4	4	5	5	3	3	5	4
7	22	3.135494	6.150603	5	3.625	3.2	1	26	2	2.079442	1.386294	1.386294	4	1	5	5	5	3	4	3	5	2	4	4	4	2	4	4	4	5	2	5	3	2	1
8	22	3.135494	6.150603	4.66666666666667	3.5	3.8	1	20	1	1.386294	1.098612	1.609438	5	1	5	5	4	4	3	4	3	2	4	4	4	2	4	4	4	4	4	4	4	4	4
9	22	3.135494	6.150603	3.66666666666667	3.75	3.4	1	27	2	2.197225	1.098612	1.386294	3	1	4	4	3	3	3	4	5	3	4	4	4	3	4	4	4	5	3	2	4	3	2
10	22	3.135494	6.150603	4	4	3.9	0	30	1	1.791759	0.9162908	1.791759	3	1	4	4	4	4	4	4	4	4	4	4	4	3	4	4	4	4	4	4	4	4	4
11	22	3.135494	6.150603	5	2.75	3	1	20	2	0.6931472	0.5877867	1.386294	5	1	5	5	5	2	4	4	4	2	2	2	2	2	4	2	4	4	4	2	4	2	2
12	22	3.135494	6.150603	5.66666666666667	3.375	2.3	0	19	2	0	0.6931472	2.197225	4	1	5	6	6	3	2	2	4	3	4	5	4	2	2	2	3	3	1	2	4	2	2
13	22	3.135494	6.150603	3.33333333333333	2.5	2.6	1	25	2	2.197225	1.609438	0.6931472	3	1	3	4	3	2	2	2	3	1	4	3	3	2	4	2	3	4	2	2	3	2	2
14	22	3.044523	6.102559	2	2.375	2.4	0	30	2	2.772589	1.386294	1.098612	3	3	2	2	2	2	3	4	2	1	2	3	2	2	3	2	2	2	2	2	4	2	3
15	22	3.044523	6.102559	3	2.875	2.4	0	30	2	2.772589	1.386294	1.098612	3	3	3	3	3	2	3	4	3	2	3	4	2	2	3	2	2	2	3	2	4	2	2
16	22	3.044523	6.102559	5.33333333333333	3.25	3.2	1	35	2	2.564949	2.197225	0.6931472	4	1	5	6	5	2	4	3	4	2	4	4	3	2	5	4	4	5	2	2	4	2	2
17	22	3.044523	6.102559	2	1.125	2.4	1	25	2	2.054124	1.609438	1.609438	4	1	2	2	2	1	1	1	1	2	1	1	1	5	1	2	1	2	1	2	3	3	4
18	22	3.044523	6.102559	4	2.625	2.8	1	25	2	1.386294	0.5306283	1.386294	3	4	4	4	4	3	2	3	3	1	3	3	3	2	4	2	4	5	3	2	3	2	1
19	22	3.044523	6.102559	4.66666666666667	3.125	3.7	0	22	2	1.386294	0.6931472	1.386294	3	2	4	5	5	3	3	3	3	3	3	3	4	4	3	4	4	4	2	4	4	4	4
20	22	3.044523	6.102559	4.66666666666667	3.5	3.6	1	26	2	1.94591	1.386294	1.098612	3	3	4	5	5	4	4	3	4	2	4	4	3	4	4	2	4	3	4	3	4	4	4
21	22	3.044523	6.102559	4.66666666666667	3	3.6	0	32	2	1.94591	1.386294	1.386294	5	1	4	5	5	2	4	3	4	3	3	3	2	2	5	3	4	5	4	2	4	3	4
22	22	3.044523	6.102559	4.33333333333333	3.375	2.6	1	22	2	1.791759	1.098612	2.197225	2	1	5	4	4	4	4	4	4	3	3	3	2	2	3	3	3	4	2	1	3	3	2
23	22	3.044523	6.102559	4	2.75	3.2	1	47	2	2.397895	1.098612	1.386294	2	4	4	4	4	2	4	3	3	2	3	3	2	2	4	2	4	4	4	2	4	3	3
24	22	3.044523	6.102559	3	2.625	3	1	30	2	2.772589	1.098612	1.098612	3	3	3	3	3	2	2	3	3	2	2	4	3	2	4	2	3	3	4	2	4	4	2
25	22	2.772589	6.056784	5	2.75	3.5	1	35	2	1.704748	0.6931472	1.386294	3	1	5	5	5	5	4	4	2	2	2	2	1	2	1	4	4	4	4	4	4	4	4
26	22	2.772589	6.056784	2.66666666666667	3.5	3.5	0	21	2	0.5877867	0.9162908	1.098612	5	1	3	3	2	4	4	3	3	3	4	4	3	3	4	4	4	4	4	4	4	2	2
27	22	2.772589	6.056784	4	3.5	3	1	21	2	0.4700036	0.7884574	1.386294	4	2	4	4	4	4	3	3	4	3	4	3	4	2	3	2	3	4	4	3	3	3	3
28	22	2.772589	6.056784	3.33333333333333	2.875	3	1	29	2	1.791759	1.098612	0.6931472	3	3	3	4	3	2	3	3	3	2	3	4	3	2	4	3	4	4	4	2	3	2	2
29	22	2.772589	6.056784	4.66666666666667	3	4.7	1	19	2	1.386294	0.9162908	1.609438	4	1	5	4	5	2	2	2	4	3	4	4	3	5	5	5	5	5	4	4	5	4	5
30	22	2.772589	6.056784	3.33333333333333	3.625	3.5	1	20	2	0.6931472	0.9162908	1.609438	4	1	3	3	4	4	4	4	3	3	3	4	4	4	2	3	3	4	4	4	4	4	3
31	22	2.772589	6.056784	5	4.125	4.5	1	18	1	0	0.4700036	2.197225	4	2	5	5	5	4	3	4	4	3	5	5	5	5	4	5	5	5	2	5	4	5	5
32	22	2.772589	6.056784	3.66666666666667	2.125	2.7	1	28	2	1.791759	0.6931472	1.098612	3	1	3	3	5	2	2	2	2	3	3	1	2	3	3	3	2	3	2	3	3	2	3
33	22	2.772589	6.056784	3	3.375	3.3	1	16	1	0	0.6931472	1.386294	2	2	3	3	3	2	2	4	4	3	4	4	4	2	4	2	4	4	4	3	4	3	3
34	22	2.772589	6.056784	4.33333333333333	2.875	3.4	1	23	2	0	0.7884574	1.609438	3	1	3	5	5	3	3	2	4	2	2	4	3	2	4	2	5	5	5	4	3	2	2
35	22	2.772589	6.056784	3	4.125	3.7	0	30	1	1.791759	0.6931472	1.791759	4	1	3	3	3	4	4	4	4	4	4	4	5	3	4	4	4	4	4	4	4	3	3
36	22	2.772589	6.056784	3.33333333333333	3.125	3.8	1	16	1	0.7884574	0.6931472	1.609438	3	1	4	3	3	2	4	2	4	1	4	4	4	4	2	5	4	4	4	4	4	4	3
37	22	2.772589	6.056784	4.66666666666667	3.25	3.6	1	31	2	2.772589	0.6931472	1.94591	4	2	4	5	5	2	4	4	3	1	4	4	4	3	4	3	4	4	4	3	4	3	4
38	22	2.772589	6.056784	3.33333333333333	2.125	3.5	1	35	2	1.791759	1.386294	1.098612	3	1	3	3	4	3	4	2	2	1	1	2	2	4	2	4	4	4	4	2	4	3	4
39	22	2.772589	6.056784	5	2.625	3.3	1	32	2	2.397895	1.386294	1.386294	5	1	5	5	5	2	4	3	2	2	2	4	2	4	4	2	4	4	4	4	3	2	2
40	22	2.772589	6.056784	5	3.5	3.2	0	37	1	1.791759	0.6931472	1.609438	5	1	5	5	5	3	3	3	4	4	4	4	3	2	4	3	3	3	4	3	3	3	4
41	22	2.772589	6.056784	3.33333333333333	3.25	3.6	0	18	1	1.098612	0.6931472	1.386294	5	2	3	3	4	3	2	2	4	3	4	4	4	4	3	4	4	5	2	1	5	3	5
42	22	2.772589	6.056784	2.66666666666667	1.125	3.7	1	17	1	0.5877867	0.1823216	1.609438	2	1	4	2	2	1	1	1	1	1	1	1	2	4	2	3	4	4	4	5	3	4	4
43	22	2.772589	6.056784	5	2.75	3.5	1	21	2	0.6931472	0.5877867	1.386294	5	1	5	5	5	3	3	3	2	2	3	3	3	2	4	2	4	4	5	3	4	3	4
44	22	2.772589	6.056784	2	2.625	3.3	1	20	2	1.916923	1.568616	2.564949	4	1	2	2	2	1	3	1	1	2	4	4	5	4	3	5	4	5	2	2	4	2	2
45	22	2.772589	6.056784	3.33333333333333	3.25	3.2	0	21	2	0.4054651	0.0953102	1.609438	5	1	3	4	3	4	4	3	2	2	4	4	3	2	3	4	4	5	2	2	3	4	3
46	22	2.772589	6.056784	2	2.625	2.6	1	20	2	1.609438	0.6931472	1.386294	5	1	2	2	2	3	3	3	3	1	4	3	1	2	4	2	3	3	1	2	3	3	3
47	22	2.772589	6.056784	2.66666666666667	3.25	3.4	1	20	2	1.791759	1.098612	1.94591	4	1	2	2	4	4	2	2	4	1	5	4	4	3	4	2	5	5	1	2	3	4	5
48	22	2.772589	6.056784	3.66666666666667	1.625	4	1	31	2	1.94591	1.791759	0.6931472	4	2	3	3	5	2	1	1	1	1	2	2	3	2	4	3	4	5	5	4	5	4	4
49	22	2.772589	6.056784	5.66666666666667	3.875	4.2	0	27	3	1.704748	1.098612	1.791759	4	2	5	6	6	4	2	4	4	4	5	5	3	4	4	4	5	5	3	4	5	3	5
50	22	2.772589	6.056784	4.33333333333333	3.25	2.2	0	21	2	0.7884574	0.6931472	1.386294	3	2	5	4	4	4	3	4	4	4	2	3	2	2	2	2	1	2	3	2	1	3	4
1	23	0	2.302585	2	3.5	4.2	0	28	1	1.791759	0.6931472	1.94591	3	3	2	2	2	4	4	4	3	2	5	3	3	4	4	4	5	5	5	3	5	3	4
2	23	2.484907	4.795791	5	4.125	3.7	1	25	2	1.704748	1.335001	1.609438	5	1	5	5	5	5	4	4	4	4	4	4	4	4	4	3	4	4	3	4	3	4	4
3	23	1.386294	2.833213	5.33333333333333	3.625	3.6	1	33	2	3.044523	1.94591	1.791759	3	2	6	4	6	3	3	3	5	2	5	4	4	2	5	4	4	3	5	2	3	4	4
4	23	0	3.091043	6	2.625	3.4	1	25	2	2.197225	1.386294	1.791759	4	2	6	6	6	1	3	1	4	2	4	2	4	1	4	1	5	5	5	2	5	2	4
5	23	0	3.044523	4	3.25	3.5	0	24	2	1.757858	1.252763	1.609438	4	2	3	4	5	2	4	3	4	2	4	4	3	2	4	3	5	5	4	3	3	3	3
6	23	2.484907	4.795791	2.33333333333333	3.375	3.7	0	33	1	1.791759	1.098612	1.098612	4	2	2	2	3	4	3	3	3	3	4	4	3	4	4	3	4	4	4	4	4	3	3
7	23	0	3.258096	2.66666666666667	4	3.5	1	28	1	1.94591	1.098612	1.791759	4	2	2	4	2	5	4	5	4	2	4	4	4	1	4	1	5	5	3	4	4	5	3
8	23	0	3.044523	4	3.875	3.5	0	23	3	1.098612	0.9162908	1.609438	4	1	4	4	4	4	4	4	4	3	4	4	4	3	4	3	5	4	3	2	3	4	4
9	23	2.079442	4.70048	3	3.375	3.3	1	33	2	2.197225	1.098612	1.609438	3	2	3	3	3	3	4	4	3	2	4	4	3	2	4	3	3	4	4	3	4	3	3
10	23	2.079442	4.70048	3	3	3.9	0	30	2	2.197225	1.098612	1.098612	5	1	3	3	3	3	3	3	3	3	3	3	3	4	5	4	5	5	4	2	4	3	3
11	23	0.6931472	3.367296	4.33333333333333	2.75	3.5	0	21	2	0	0.9162908	1.386294	3	3	3	5	5	3	3	3	3	2	3	3	2	4	2	4	4	4	3	4	4	3	3
12	23	2.079442	4.70048	3.66666666666667	2.875	2.8	1	28	2	2.197225	1.386294	1.609438	3	3	4	4	3	2	3	3	3	1	4	4	3	2	4	3	4	4	2	2	3	2	2
13	23	2.079442	4.70048	4	2.125	2.7	0	24	3	1.609438	1.098612	1.386294	5	1	4	5	3	1	1	1	4	2	4	3	1	3	2	3	4	3	2	3	3	1	3
14	23	1.098612	3.258096	4	3.125	2.4	1	16	1	0.6931472	0.6931472	1.791759	2	2	4	3	5	3	3	3	4	3	3	4	2	3	4	2	5	3	1	2	1	1	2
15	23	2.079442	4.70048	3	3.75	3.4	1	19	2	0	0.7884574	1.386294	4	1	3	3	3	4	4	4	3	3	5	4	3	3	2	4	5	5	5	3	3	2	2
16	23	2.079442	4.70048	6	4	3.3	0	30	1	1.098612	0.3364722	1.098612	5	1	6	6	6	4	4	4	4	4	4	4	4	1	5	1	5	5	4	2	4	4	2
17	23	0	2.302585	6	3.875	3.2	0	27	1	0.9162908	0.4054651	1.098612	3	2	6	6	6	4	4	4	5	2	4	4	4	1	5	1	4	5	4	2	4	4	2
18	23	2.079442	4.70048	5	3.5	2.5	0	30	2	1.386294	1.098612	1.609438	4	1	5	5	5	3	4	4	4	4	4	4	1	2	2	2	4	4	2	2	3	2	2
19	23	0.6931472	3.044523	4.33333333333333	4.75	3.8	1	32	2	1.609438	0.6931472	2.197225	5	1	4	5	4	5	5	5	4	5	5	5	4	5	4	3	4	4	2	2	4	5	5
20	23	2.079442	4.70048	4.66666666666667	3.5	2.4	0	29	2	2.302585	1.386294	1.609438	3	2	4	5	5	2	4	3	4	3	4	5	3	2	2	3	3	2	4	2	2	2	2
21	23	2.079442	4.70048	5	4	2.7	0	27	1	1.098612	0.4700036	1.098612	5	1	5	5	5	4	5	4	4	3	4	4	4	1	3	2	4	3	2	4	4	2	2
22	23	2.079442	4.70048	3.66666666666667	3.5	3.5	1	25	2	2.564949	1.386294	1.386294	4	1	3	5	3	3	4	3	4	2	4	4	4	2	4	2	4	3	4	4	4	4	4
23	23	2.079442	4.70048	5	3.875	2.9	0	29	1	0.9162908	0.4054651	1.386294	4	1	5	5	5	4	4	4	4	4	4	4	3	2	3	2	5	4	2	4	3	2	2
24	23	2.079442	4.70048	3.66666666666667	3	3.6	0	32	1	1.871802	1.252763	0.6931472	3	2	2	4	5	3	3	3	3	2	3	4	3	3	4	3	4	4	4	4	4	3	3
25	23	2.079442	4.70048	4	3.25	4	1	28	2	2.197225	0.6931472	1.098612	4	1	4	3	5	3	3	4	2	2	4	4	4	4	4	4	4	4	4	4	4	4	4
26	23	2.079442	4.70048	4.66666666666667	2.25	3.4	0	41	2	1.791759	0.6931472	1.386294	3	2	5	5	4	2	2	2	3	1	2	3	3	3	4	4	5	4	3	2	3	3	3
27	23	0	2.302585	3.33333333333333	2.625	3.4	0	28	2	1.386294	0.6931472	1.791759	4	1	3	3	4	4	2	3	3	1	2	3	3	3	4	3	5	4	3	3	3	3	3
28	23	0	2.639057	2.66666666666667	2.375	2.9	0	21	2	0	0.6931472	1.609438	5	1	2	2	4	3	1	1	4	1	3	3	3	3	1	3	3	3	3	3	4	3	3
29	23	0.6931472	2.564949	2.66666666666667	2.75	4.4	1	29	2	1.94591	0.9555115	1.386294	5	1	2	4	2	3	1	1	3	1	5	4	4	2	5	5	5	5	3	5	5	4	5
30	23	0	2.302585	5	3.125	3.8	1	24	2	1.386294	1.098612	1.098612	2	2	6	3	6	1	3	4	2	2	4	5	4	1	5	1	5	5	5	1	5	5	5
31	23	2.079442	4.70048	5	4.125	4	0	25	2	1.704748	1.098612	1.609438	5	1	5	5	5	5	4	4	4	4	4	4	4	4	4	4	4	4	4	4	4	4	4
32	23	2.079442	4.70048	5	3.75	2.5	0	32	2	1.609438	1.098612	1.791759	4	1	5	5	5	3	4	4	4	4	5	4	2	2	2	2	4	4	2	2	3	2	2
33	23	0	2.302585	4.66666666666667	3.25	3.8	0	22	2	0	0.6931472	2.079442	2	1	4	5	5	2	2	3	5	4	5	3	2	5	4	4	4	4	2	4	4	3	4
34	23	0.6931472	1.94591	4.33333333333333	3.25	3.1	1	21	2	1.386294	0.6931472	1.791759	3	1	3	5	5	3	3	4	3	4	3	3	3	3	3	2	4	3	4	2	3	3	4
35	23	0	2.890372	3.66666666666667	2.75	2.1	0	21	2	1.252763	1.029619	1.609438	4	1	2	5	4	3	2	2	4	2	4	3	2	1	2	2	4	4	2	1	3	1	1
36	23	0.6931472	2.564949	2.33333333333333	1.625	3	1	40	2	1.791759	0.6931472	1.386294	3	1	3	2	2	1	2	2	2	1	3	1	1	2	4	2	4	4	4	2	4	2	2
37	23	0.6931472	1.94591	2	3.625	2.9	1	22	2	0.6931472	1.098612	1.791759	4	1	2	2	2	3	4	3	3	1	5	5	5	2	5	1	3	3	5	2	2	3	3
38	23	2.079442	4.70048	2	2.5	2.8	0	30	2	1.94591	1.098612	1.386294	4	2	2	2	2	2	3	1	4	1	3	4	2	3	4	2	4	3	3	2	3	2	2
39	23	0	2.890372	4	3	3.8	0	24	2	1.94591	1.386294	1.609438	4	1	4	4	4	3	4	3	2	2	3	4	3	3	5	4	4	4	5	3	4	3	3
40	23	0.6931472	3.465736	5	2.875	3.5	0	15	1	0.6931472	0.4054651	2.079442	4	1	5	5	5	3	3	2	4	2	3	3	3	4	2	3	5	4	3	4	3	4	3
41	23	2.079442	4.70048	3.66666666666667	2.25	3.8	1	29	2	1.94591	1.504077	1.386294	5	1	3	5	3	1	1	1	3	1	4	4	3	4	5	4	5	4	5	4	2	2	3
42	23	0	1.386294	3	1.875	2.7	1	18	1	0	0.6931472	1.386294	4	1	3	3	3	1	1	2	2	2	2	3	2	4	4	2	4	4	1	2	2	2	2
43	23	2.079442	4.70048	2.33333333333333	3.125	2.7	0	33	2	1.609438	1.098612	1.098612	4	3	2	2	3	3	2	2	4	2	4	4	4	3	2	3	4	3	3	2	2	2	3
44	23	0	1.098612	3.33333333333333	2.25	2.7	0	39	2	1.504077	0.6931472	1.609438	4	2	3	3	4	1	3	3	3	2	2	2	2	2	3	3	4	3	2	2	3	2	3
45	23	0	1.386294	4.33333333333333	3.25	3.2	1	25	2	1.435085	1.029619	1.94591	4	2	4	5	4	4	3	4	2	1	4	4	4	4	3	4	4	4	2	2	2	3	4
46	23	0	1.098612	4	3.25	3.2	1	18	1	1.386294	0.9162908	1.94591	5	1	4	4	4	3	3	3	3	3	4	3	4	4	3	4	3	4	3	2	3	3	3
47	23	2.079442	4.70048	4.33333333333333	2.875	3.7	1	40	1	1.386294	0.9162908	1.098612	4	2	5	5	3	4	2	3	3	1	4	2	4	4	4	4	5	5	2	2	3	4	4
48	23	0	1.94591	3.33333333333333	2.375	3.2	1	18	2	0	0.6931472	1.94591	2	1	3	4	3	2	2	3	3	1	3	2	3	2	4	5	4	4	3	2	4	2	2
49	23	2.079442	4.70048	3.66666666666667	3	2.7	0	28	2	1.94591	1.386294	1.098612	3	2	3	5	3	3	4	2	4	1	4	4	2	4	3	2	3	4	2	2	3	2	2
50	23	0	1.386294	4	2.875	3.1	0	24	2	1.386294	1.386294	1.386294	3	1	4	4	4	2	2	2	4	3	4	3	3	3	3	3	4	4	3	2	3	3	3
1	24	0	3.178054	3.66666666666667	2.5	3	1	20	2	1.791759	0.6981347	1.386294	4	3	2	4	5	1	4	3	1	2	3	3	3	3	3	3	3	1	1	5	3	4	4
2	24	0	3.555348	4.33333333333333	3.25	3.6	1	29	2	2.079442	1.791759	0.6931472	4	2	4	5	4	4	2	3	3	3	4	4	3	3	4	3	4	4	3	4	4	3	4
3	24	0	3.555348	3.66666666666667	2.25	2.8	1	27	2	1.94591	1.609438	1.098612	3	1	4	4	3	3	2	3	2	2	2	2	2	4	3	2	4	3	2	4	2	2	2
4	24	0	3.555348	2.66666666666667	2.875	3	0	27	2	2.772589	1.609438	0.6931472	4	1	2	2	4	1	4	1	4	2	4	4	3	3	3	3	3	3	4	2	3	3	3
5	24	0.6931472	3.555348	4	3.125	3.4	0	42	2	1.791759	1.386294	1.609438	3	1	4	4	4	3	3	4	4	3	2	4	2	3	4	3	4	5	3	2	3	3	4
6	24	0	1.609438	3.33333333333333	1.375	2.7	0	32	2	2.332144	1.098612	1.791759	3	2	2	4	4	1	1	1	2	1	1	1	3	1	3	2	4	4	3	2	4	2	2
7	24	0	3.135494	4.66666666666667	2.375	3	1	23	2	1.386294	1.098612	1.609438	4	2	4	5	5	3	2	3	2	2	2	3	2	2	4	3	4	4	2	3	3	3	2
8	24	0	2.890372	5	3.25	3.8	0	22	2	0	1.098612	1.386294	4	2	5	6	4	3	5	3	4	1	5	3	2	4	2	4	5	4	5	5	4	1	4
9	24	1.609438	3.526361	2.66666666666667	2.75	2.9	1	48	2	1.791759	1.098612	1.098612	4	4	2	3	3	2	4	2	4	2	4	2	2	1	1	2	4	5	4	4	4	2	2
10	24	0	3.258096	4.33333333333333	3	2.8	1	20	1	1.871802	1.335001	1.609438	5	1	3	5	5	2	4	4	3	2	3	3	3	2	4	2	4	4	2	2	4	2	2
11	24	1.098612	3.526361	2	1.5	1.8	1	28	2	1.791759	1.098612	1.386294	5	1	2	2	2	3	1	1	1	3	1	1	1	5	1	5	1	1	1	1	1	1	1
12	24	0	3.258096	2.66666666666667	2.875	2.8	0	24	1	1.609438	1.386294	1.609438	4	1	3	3	2	3	2	3	3	3	3	3	3	3	3	3	4	3	3	3	2	2	2
13	24	0	3.401197	2.66666666666667	2	3	0	47	1	1.791759	1.098612	1.386294	3	1	2	4	2	1	2	1	3	1	3	3	2	3	5	4	2	3	1	2	4	3	3
14	24	1.098612	3.258096	3	3.125	3.9	0	18	2		0.9162908	1.609438	3	2	3	3	3	2	2	2	4	2	4	5	4	4	3	5	4	4	3	4	4	4	4
15	24	0	3.401197	4.66666666666667	1.25	2.4	1	34	3	2.397895	1.609438	1.386294	2	3	5	5	4	3	1	1	1	1	1	1	1	1	4	2	3	3	1	4	2	3	1
16	24	0	3.401197	5	2.875	3	1	34	3	2.564949	1.098612	1.94591	3	3	5	5	5	3	3	3	3	2	3	3	3	3	3	3	3	3	3	3	3	3	3
17	24	0	1.609438	3.66666666666667	3.625	3.3	0	21	2	0	1.791759	1.386294	3	3	3	4	4	3	3	4	4	4	4	3	4	2	4	2	4	3	4	4	4	3	3
18	24	1.609438	3.178054	4	2.875	3.5	1	20	1	1.098612	0.6931472	1.386294	4	1	4	4	4	3	3	3	3	2	4	2	3	4	4	2	5	5	3	2	4	3	3
19	24	1.098612	3.401197	4.66666666666667	2.625	3.9	0	38	3	1.791759	1.386294	1.791759	3	3	2	6	6	3	1	1	3	1	4	4	4	5	5	1	5	5	1	4	5	3	5
20	24	0	2.397895	4	2.375	3	1	40	1	1.791759	1.098612	1.791759	2	3	4	4	4	2	3	3	3	2	2	2	2	3	4	3	3	3	3	3	3	3	2
21	24	0	3.091043	3.33333333333333	3	3	0	17	1	0	0.139762	1.609438	4	1	4	3	3	3	2	2	3	2	4	4	4	2	3	2	4	4	3	3	3	3	3
22	24	1.609438	2.995732	3.33333333333333	2.125	2.6	1	28	3	2.397895	1.791759	0.6931472	2	2	2	4	4	1	1	2	3	1	3	3	3	1	5	1	5	5	5	1	1	1	1
23	24	1.791759	3.332205	4.33333333333333	3	2.8	0	21	2	1.791759	0.7884574	1.791759	3	2	3	5	5	3	3	3	2	2	4	3	4	4	3	2	4	4	2	2	2	2	3
24	24	0.6931472	2.397895	3.33333333333333	3.875	3.1	1	23	2	2.197225	1.386294	1.609438	2	1	3	3	4	5	4	3	3	2	5	5	4	1	4	1	5	5	1	3	3	4	4
25	24	1.609438	3.135494	3.33333333333333	1.625	3.6	1	32	2	2.079442	0.9162908	1.609438	4	1	2	4	4	1	2	2	1	1	1	1	4	5	4	2	4	4	4	4	5	3	1
26	24	0	2.772589	5	3.75	3.3	0	22	2	0	1.098612	1.609438	5	1	5	5	5	4	3	4	4	3	4	4	4	4	4	3	4	4	2	2	3	3	4
27	24	0	3.091043	5.33333333333333	3.625	3.7	0	22	2	0.9162908	0.6931472	1.791759	5	1	5	5	6	4	4	5	3	2	4	4	3	5	4	5	4	5	2	1	3	4	4
28	24	1.609438	3.135494	4	3	3.3	0	21	1	2.197225	1.791759	1.386294	2	3	4	4	4	1	2	4	3	3	5	3	3	1	5	2	5	5	5	1	5	1	3
29	24	1.609438	3.135494	4.33333333333333	3.25	3.3	0	20	2	0	1.098612	1.386294	4	1	4	5	4	4	3	3	4	3	4	2	3	4	4	3	4	4	3	2	3	3	3
30	24	0	2.079442	3.33333333333333	2.125	3.3	1	16	1	0.6931472	0.6931472	1.386294	2	1	4	3	3	2	2	2	2	2	2	2	3	3	3	3	4	4	5	3	3	2	3
31	24	0	2.944439	3	3.375	3.3	1	26	2	1.981001	0.8109302	1.386294	4	1	3	3	3	2	4	3	4	3	4	4	3	1	4	2	4	4	4	2	5	3	4
32	24	2.197225	3.091043	4	2.375	4	1	18	1	1.386294	0.4054651	1.94591	3	2	4	3	5	3	3	3	1	3	1	3	2	4	3	5	5	3	5	3	5	4	3
33	24	0	2.944439	4	4	3.2	0	18	2	1.098612	1.098612	1.386294	3	2	4	4	4	4	3	4	4	4	5	4	4	4	3	3	5	4	1	4	3	2	3
34	24	1.386294	2.772589	5	2.75	3	1	24	2	1.704748	1.252763	1.386294	3	2	5	5	5	3	2	3	2	2	4	3	3	2	4	2	4	4	4	3	3	2	2
35	24	0	2.944439	4.33333333333333	2.75	4.5	0	57	2	2.197225	0.9162908	1.098612	3	4	4	4	5	4	2	4	3	2	2	3	2	3	5	4	5	5	5	5	4	4	5
36	24	0	2.944439	2.33333333333333	3	3	0	29	3	2.302585	1.386294	1.386294	3	1	3	2	2	2	1	3	4	2	4	3	5	1	3	3	4	5	2	1	5	3	3
37	24	1.386294	2.772589	4	3.375	2.8	0	24	2	1.704748	0.9162908	1.94591	3	1	4	4	4	3	3	3	4	3	4	3	4	3	3	3	3	3	2	2	3	3	3
38	24	2.197225	3.091043	5	4.25	2.7	1	20	1	1.098612	0.6931472	1.609438	5	1	6	6	3	3	5	5	5	5	4	5	2	2	3	2	3	4	1	1	5	1	5
39	24	0	2.944439	3.33333333333333	3.125	3.4	0	23	2	1.098612	0.6931472	2.197225	2	1	3	3	4	3	3	3	4	3	3	3	3	1	5	3	5	5	3	3	3	3	3
40	24	0	2.302585	4.33333333333333	2.75	3.3	1	29	1	1.791759	1.609438	1.386294	3	1	5	4	4	2	5	2	3	3	2	3	2	2	4	2	4	5	5	3	4	2	2
41	24	2.197225	3.091043	3	3.125	2.9	0	16	1	0	0.2623643	2.397895	1	1	3	3	3	3	3	3	3	3	4	3	3	3	3	3	3	3	3	2	3	3	3
42	24	0	2.944439	4.66666666666667	4.25	2.9	1	30	2	2.197225	1.609438	0.6931472	4	1	4	5	5	5	4	4	5	3	4	4	5	2	4	1	4	4	3	2	3	3	3
43	24	0.6931472	1.609438	3.66666666666667	3.125	2.9	1	20	2	0.4054651	0.6931472	1.386294	3	3	4	4	3	2	2	4	3	1	5	5	3	3	4	2	3	3	1	3	4	3	3
44	24	0	2.944439	4	2.625	4.2	1	25	2	2.197225	1.386294	1.386294	3	2	2	5	5	1	2	1	4	1	4	4	4	5	5	5	5	5	5	4	5	2	1
45	24	0	2.944439	3.66666666666667	3.125	2.9	1	25	2	2.197225	1.386294	1.386294	2	2	4	4	3	3	4	4	3	4	4	1	2	3	4	2	3	2	3	4	2	3	3
46	24	0	1.94591	4.66666666666667	4	3.2	1	18	1	0	0.5306283	1.386294	1	1	4	5	5	5	4	4	4	3	5	4	3	3	5	1	5	5	2	1	4	3	3
47	24	0	2.944439	4	3.25	4.4	1	25	2	2.197225	1.386294	1.609438	3	2	2	5	5	1	4	4	4	1	4	4	4	4	5	4	5	5	5	4	4	4	4
48	24	0	2.944439	4.66666666666667	3.625	3.5	1	24	2	2.251292	1.131402	1.609438	3	1	4	5	5	3	4	4	3	3	4	5	3	3	4	4	4	4	4	2	3	3	4
49	24	0	1.609438	4	2.5	2.7	1	22	2	0.6931472	0.6931472	1.609438	3	1	4	4	4	2	2	3	2	2	3	3	3	3	2	3	3	3	2	4	3	2	2
1	25	0	1.609438	3.66666666666667	2.5	2.3	0	33	3	2.197225	1.791759	1.791759	3	2	3	5	3	2	2	3	3	2	3	3	2	2	5	2	4	3	1	1	3	1	1
2	25	0	2.639057	4.66666666666667	2.625	3	0	25	2	0.9162908	0.4700036	1.609438	4	1	4	5	5	3	2	2	3	2	3	4	2	4	4	2	3	3	2	2	4	3	3
3	25	0	1.609438	4.66666666666667	1.625	2.7	0	57	1	2.079442	1.098612	1.609438	2	4	5	5	4	1	2	1	3	1	2	2	1	2	4	2	4	3	4	2	4	1	1
4	25	0	3.89182	3.66666666666667	2.25	3.1	0	33	2	2.397895	1.791759	1.386294	2	3	3	4	4	2	2	2	3	2	4	2	1	2	4	4	2	2	2	4	3	4	4
5	25	0	3.89182	5	3.125	3.4	0	36	3	2.197225	2.079442	0.6931472	3	2	5	5	5	2	4	4	4	3	3	3	2	3	4	4	4	4	3	3	3	3	3
6	25	0	2.70805	4.33333333333333	3	3.6	1	36	2	2.197225	1.098612	0.6931472	2	1	4	5	4	3	3	3	3	3	3	3	3	4	4	4	3	3	4	3	4	4	3
7	25	0	2.639057	5	3	3.8	0	26	2	1.504077	0.6931472	1.098612	4	3	5	5	5	3	1	4	3	3	3	4	3	3	4	4	5	4	3	3	4	4	4
8	25	0	2.639057	2.33333333333333	3	2.8	1	25	3	0	0.4054651	1.386294	4	1	2	2	3	3	3	3	3	3	3	3	3	3	2	3	3	3	1	3	4	3	3
9	25	0.6931472	3.871201	4.33333333333333	2.125	3.5	0	31	3	1.94591	1.098612	1.94591	3	2	3	5	5	2	2	2	3	2	2	2	2	3	4	4	4	4	3	2	4	3	4
10	25	0	2.639057	4	3.75	3.4	1	20	2	0	1.098612	1.386294	4	2	4	4	4	5	3	4	3	4	4	4	3	4	4	3	4	4	3	4	4	2	2
11	25	0	2.079442	3.66666666666667	3.875	3.6	1	22	2	1.504077	0.9162908	1.94591	2	1	3	4	4	4	4	4	4	3	4	4	4	2	4	4	4	4	3	3	4	4	4
12	25	1.386294	3.828641	6	3.125	3.7	1	18	1	1.386294	0.6931472	0.6931472	3	3	6	6	6	4	4	4	2	2	2	3	4	3	4	3	4	4	5	2	5	3	4
13	25	0.6931472	1.94591	4.66666666666667	3.875	2.8	0	22	2		0.7884574	1.791759	4	1	4	5	5	4	4	3	4	4	4	4	4	3	3	3	3	3	2	2	3	3	3
14	25	1.098612	2.639057	3	2.5	2.5	1	18	2	2.079442	1.098612	1.609438	3	4	3	3	3	3	2	2	3	2	3	3	2	2	3	2	3	2	2	2	5	2	2
15	25	0	2.564949	6	5	3.8	1	30	3	1.757858	1.10194	0.6931472	5	1	6	6	6	5	5	5	5	5	5	5	5	1	5	1	5	5	5	1	5	5	5
16	25	0	2.564949	6	5	3.8	0	30	3	1.791759	1.098612	0.6931472	5	1	6	6	6	5	5	5	5	5	5	5	5	1	5	1	5	5	5	1	5	5	5
17	25	0	2.484907	3.33333333333333	2.875	2.6	0	29	2	1.791759	1.386294	1.098612	5	1	2	4	4	3	3	1	3	1	5	4	3	3	3	1	3	4	4	1	3	1	3
18	25	0.6931472	3.7612	4.33333333333333	2.5	3	0	50	2	2.079442	1.386294	1.386294	3	2	3	5	5	1	3	1	3	3	3	3	3	3	3	3	4	4	3	2	3	2	3
19	25	0	2.564949	4.33333333333333	3.625	3.6	0	22	2	1.386294	1.386294	1.386294	4	1	3	5	5	3	3	4	4	3	4	4	4	3	3	4	4	4	3	4	4	3	4
20	25	0	1.791759	2.33333333333333	3.5	2.9	1	15	1	0.6931472	0.4054651	1.386294	2	2	2	2	3	4	4	4	3	4	2	3	4	3	3	3	2	3	3	3	4	2	3
21	25	0	3.73767	3.33333333333333	3.75	4	1	24	1	1.504077	0.6931472	1.386294	2	2	2	4	4	3	3	3	5	3	5	5	3	3	5	3	5	5	5	5	3	3	3
22	25	0	1.791759	6	2.625	3.2	0	16	1	0	1.386294	1.386294	4	2	6	6	6	2	2	2	2	2	4	4	3	2	4	2	4	5	3	3	3	3	3
23	25	0	1.791759	4.66666666666667	3.375	3.8	1	32	2	1.88707	1.386294	1.94591	4	3	5	4	5	3	3	3	4	3	4	4	3	3	3	3	4	4	5	5	3	4	4
24	25	0	3.73767	5	2.5	3.8	0	25	3	0.6931472	0.6931472	1.609438	2	4	3	6	6	3	2	4	4	2	2	2	1	4	4	4	5	5	2	1	5	4	4
25	25	0	3.73767	4	4.375	4.2	1	26	2	1.791759	1.098612	1.386294	3	1	4	4	4	5	4	5	4	4	4	4	5	3	4	5	5	4	5	4	5	5	2
26	25	0	3.73767	3.66666666666667	3.375	3.8	1	20	1	1.791759	0.6931472	1.609438	4	3	3	5	3	4	4	4	3	3	3	3	3	4	4	3	4	4	4	3	4	4	4
27	25	0	0.6931472	5.33333333333333	2	3.2	0	21	2	0	1.098612	1.386294	3	4	5	5	6	1	2	1	4	1	2	3	2	2	4	2	5	5	1	2	5	3	3
28	25	0	2.484907	4	3.5	3.8	1	29	2	2.197225	1.098612	1.386294	3	1	4	4	4	4	3	3	3	3	4	4	4	3	4	3	4	4	5	3	4	4	4
29	25	0	1.791759	4.33333333333333	3.25	3.2	1	39	1	0.4054651	0.4054651	1.791759	2	5	4	5	4	4	3	4	3	2	3	3	4	3	3	3	3	3	4	4	3	3	3
30	25	0	2.079442	2.66666666666667	2	2.6	1	18	1	0	1.94591	1.609438	5	1	4	2	2	2	3	2	1	1	1	1	5	3	2	3	2	2	3	3	2	3	3
31	25	0	2.70805	4.33333333333333	3.875	3.7	1	17	2	1.386294	0.6931472	1.386294	4	1	4	5	4	4	3	4	5	3	4	4	4	3	4	3	5	5	4	3	4	3	3
32	25	0.6931472	3.73767	4.66666666666667	3.5	3.7	0	41	2	1.791759	1.609438	1.791759	3	2	3	5	6	3	4	4	2	2	4	4	5	2	4	3	4	4	5	2	4	5	4
33	25	0	3.73767	3.33333333333333	2.75	3.6	1	21	1	1.609438	0.6931472	1.609438	3	3	3	4	3	4	2	2	1	1	4	4	4	4	4	2	4	4	4	3	4	3	4
34	25	0	2.079442	2	1.25	2.5	0	23	2	1.386294	1.098612	2.302585	5	1	2	2	2	1	1	1	3	1	1	1	1	2	4	2	4	4	2	4	1	1	1
35	25	0.6931472	2.484907	3.66666666666667	3.375	3.7	1	28	2	2.079442	1.098612	1.098612	3	1	4	4	3	3	3	3	3	3	4	4	4	3	4	3	4	4	4	4	3	4	4
36	25	0.6931472	2.484907	3.66666666666667	2.125	3.3	1	37	2	2.397895	1.098612	0.6931472	3	2	3	4	4	3	2	3	2	1	2	2	2	2	4	3	4	4	4	2	3	3	4
37	25	0	1.609438	2.66666666666667	2.5	3	1	16	1	1.386294	0.6931472	1.609438	2	4	4	2	2	3	2	2	1	2	2	4	4	3	5	1	4	5	3	1	3	3	2
38	25	0	2.484907	2	1.625	3.2	1	17	2	1.386294	0.6931472	1.609438	2	3	2	2	2	2	1	1	2	1	2	2	2	2	5	1	5	4	4	3	5	2	1
39	25	0	2.484907	3.66666666666667	2.125	2.6	1	23	2	2.197225	0.9162908	1.609438	2	4	5	3	3	2	2	2	3	2	2	2	2	2	3	2	2	4	1	2	4	4	2
40	25	0	3.73767	4.66666666666667	3.625	3.9	1	28	3	2.397895	1.791759	1.386294	4	1	4	5	5	4	4	4	4	2	4	4	3	4	4	4	4	4	3	4	4	4	4
41	25	0	2.079442	3.66666666666667	1.5	3.3	0	25	2	1.704748	0.6931472	1.386294	3	3	3	3	5	2	2	1	3	1	1	1	1	2	4	2	4	4	2	5	3	3	4
42	25	0.6931472	2.70805	2.66666666666667	2.125	3.4	0	43	2	1.791759	0.4054651	1.609438	4	4	2	2	4	1	2	2	2	1	3	4	2	2	5	2	4	4	5	4	5	1	2
43	25	0	2.397895	6	5	3.8	0	30	3	1.791759	0.5877867	0.6931472	5	1	6	6	6	5	5	5	5	5	5	5	5	1	5	1	5	5	5	1	5	5	5
44	25	0	0.6931472	3	2.375	3.2	1	30	2	1.94591	1.609438	1.386294	5	1	3	3	3	3	3	3	2	1	1	3	3	3	4	3	4	4	2	2	4	2	4
45	25	0	2.484907	4.66666666666667	2.375	2.4	0	38	2	1.94591	1.791759	0.6931472	2	1	4	5	5	2	3	2	3	2	2	3	2	4	4	1	3	4	1	1	4	1	1
46	25	0	2.397895	6	5	3.8	0	30	3	2.197225	0.5877867	0.6931472	5	1	6	6	6	5	5	5	5	5	5	5	5	1	5	1	5	5	5	1	5	5	5
47	25	0	2.484907	3.66666666666667	2.25	2.5	1	23	2	2.197225	1.098612	0.6931472	3	3	5	3	3	3	2	2	3	2	2	2	2	2	3	2	2	3	1	2	5	3	2
48	25	0	2.302585	3.66666666666667	1.25	3.3	1	24	2	1.791759	1.252763	1.609438	2	1	4	4	3	1	2	2	1	1	1	1	1	2	4	2	5	4	4	2	4	3	3
49	25	0	3.73767	3.33333333333333	2	3.7	0	21	2	1.098612	1.386294	2.079442	5	1	4	3	3	2	2	2	2	2	2	2	2	4	4	4	4	4	3	2	4	4	4
1	26	0	0	2.66666666666667	2.875	2.8	1	20	2	0	0.9162908	1.94591	1	3	3	3	2	3	1	3	4	2	2	4	4	1	4	2	4	4	3	2	4	2	2
2	26	0	0	4	2.625	2.8	0	21	2	0.0953102	0.9555115	1.609438	4	1	4	4	4	2	2	2	4	2	3	3	3	3	2	2	4	3	3	4	3	2	2
3	26	0	0	3	2.75	3.1	1	22	2	0	0.4700036	1.94591	1	5	3	4	2	4	2	2	2	2	2	4	4	3	2	4	4	4	3	3	3	2	3
4	26	0	0.6931472	3.33333333333333	2	2.8	0	18	2	0	0.6931472	1.609438	4	1	2	4	4	1	2	1	3	2	2	2	3	2	3	2	4	5	3	2	3	1	3
5	26	0	0	3	2.375	2.9	0	20	2	0	0.4700036	2.302585	4	2	3	3	3	3	2	4	2	2	2	2	2	4	4	2	4	3	2	4	2	2	2
6	26	0	0	3	1.875	3.6	0	20	2	0	0.9162908	1.609438	2	2	3	3	3	2	3	3	2	1	1	1	2	3	4	4	5	4	4	3	3	3	3
7	26	0	0	4	3	3.6	0	20	2	0	0.3364722	2.079442	4	1	4	4	4	3	3	3	3	2	3	4	3	3	4	4	4	4	4	3	3	3	4
8	26	0	0	3	2.625	2.5	0	20	2	0	0.9162908	1.609438	4	5	3	3	3	2	3	3	2	2	2	3	4	2	3	2	4	3	2	2	3	2	2
9	26	0	0	2.66666666666667	2.875	3.2	1	19	2	0	0.5877867	1.386294	3	3	3	3	2	2	3	3	3	2	4	2	4	1	4	2	4	4	4	4	4	1	4
10	26	0	0	5	3.625	3.1	0	20	2	0.1823216	0.6931472	1.94591	4	1	5	5	5	4	3	4	4	3	4	3	4	4	4	2	4	3	4	3	3	2	2
11	26	0	0	5	3.125	3.1	0	19	2	0	0.4054651	1.386294	4	1	5	5	5	3	3	3	3	3	4	3	3	3	3	3	3	3	3	3	4	3	3
12	26	0	0	3	2.75	3.3	1	19	2	0	0.9162908	1.791759	1	1	3	3	3	4	3	3	2	3	2	2	3	2	5	3	4	3	5	2	3	3	3
13	26	0	0	3.66666666666667	3.125	3.3	1	17	2	0	0.6931472		2	1	3	4	4	3	3	4	3	2	3	4	3	2	3	3	5	4	3	3	3	3	4
14	26	0	0	4	2.25	3.2	0	19	2	0	0.6931472	2.772589	4	1	4	4	4	2	2	2	3	2	2	2	3	2	4	3	4	4	3	2	4	3	3
15	26	0	0.6931472	3.33333333333333	2.125	3.1	1	20	2	0	0.6931472	1.609438	3	3	3	3	4	2	2	2	2	2	2	2	3	3	3	3	4	4	2	3	3	3	3
16	26	0	0	3.66666666666667	2.5	3.1	0	22	2	0	2.397895	2.079442	4	2	3	4	4	1	2	3	3	2	3	3	3	4	3	3	3	3	2	4	4	2	3
17	26	0	0	2.66666666666667	2	3.3	0	21	2	0	0.6931472	2.197225	4	1	2	3	3	2	2	2	2	2	2	2	2	4	2	3	4	4	4	3	3	3	3
18	26	0	0	4	3.375	3.5	0	22	2	0	2.397895	2.197225	4	2	4	4	4	3	3	4	4	3	3	3	4	4	4	4	4	4	4	2	3	3	3
19	26	0	0	2	3.875	4.1	1	19	2		0.2623643	1.386294	4	1	2	2	2	2	5	3	5	3	5	5	3	1	5	1	5	5	5	5	5	4	5
20	26	0	0	5	3.875	3.4	1	24	2	0	0.6931472	1.386294	2	1	5	5	5	4	3	4	4	4	4	4	4	2	5	1	4	4	4	2	4	4	4
21	26	0	0	3.66666666666667	1.625	3.1	0	21	2	0	0.2623643	1.386294	1	1	4	4	3	3	2	1	2	2	1	1	1	2	3	4	4	3	4	3	2	3	3
22	26	0	0	3.33333333333333	3	3.2	0	20	2	0	1.098612	1.791759	4	1	3	3	4	3	2	3	4	2	3	3	4	3	4	4	4	4	2	2	3	3	3
23	26	0	0	3.33333333333333	2.5	3.7	0	21	2	0	0.9162908	1.386294	3	2	4	3	3	2	2	2	3	1	4	3	3	4	4	4	4	4	2	4	3	4	4
24	26	0	0	4	3	3.6	0	21	2	0.2623643	0.9162908	2.197225	3	1	5	3	4	3	2	3	4	4	3	2	3	3	4	4	4	4	3	4	4	2	4
25	26	0	0	3.66666666666667	1.75	2.9	0	19	2	0.6931472	1.098612	1.791759	4	2	5	3	3	1	3	2	3	2	1	1	1	2	5	2	5	3	2	5	3	1	1
26	26	0	0	4	2.875	3.3	0	17	2	2.197225	1.791759	1.94591	4	1	4	4	4	2	3	3	3	3	3	3	3	3	3	4	4	3	3	4	3	3	3
27	26	0	0	3.33333333333333	2.25	2.7	0	22	2	0.6931472	0.5877867	2.197225	3	1	4	3	3	2	2	2	3	2	2	3	2	2	4	2	4	4	2	2	3	2	2
28	26	0	0	3.33333333333333	2.25	2.5	0	20	2	0	0.9162908	2.197225	2	2	4	3	3	2	2	2	3	1	2	2	4	2	3	3	4	3	2	2	2	2	2
29	26	0	0.6931472	4	2.875	3.1	0	21	2	0	0.4054651	1.609438	3	1	4	4	4	3	3	3	3	2	3	3	3	3	3	3	4	3	3	3	3	3	3
30	26	0	0	3	2.5	3	0	19	2	0	0.6931472	1.94591	2	2	3	3	3	2	3	2	3	2	4	2	2	3	4	3	4	4	3	3	2	2	2
31	26	0	0	4.33333333333333	2.125	3.6	0	42	2	2.772589	1.94591	0.6931472	4	2	3	5	5	1	1	1	3	1	4	3	3	2	4	4	5	5	3	3	3	3	4
32	26	0	0	5	4.75	3.2	1	25	2	1.791759	1.386294	1.098612	3	2	5	5	5	5	5	5	4	4	5	5	5	3	3	4	4	4	3	2	3	3	3
33	26	0	0.6931472	4	3	3.4	1	35	3	2.772589	1.386294	1.791759	3	5	4	4	4	3	4	3	3	3	3	3	2	3	4	3	4	4	3	2	4	3	4
34	26	0	0	2.33333333333333	1.5	2.9	1	21	2	0	0.9162908	1.386294	4	1	2	2	3	2	1	2	1	1	1	1	3	2	4	3	4	3	4	3	3	1	2
35	26	0	0	3.33333333333333	2	3.3	1	20	2	0	0.9162908	1.94591	4	1	4	4	2	1	1	2	3	2	2	2	3	4	3	3	3	4	3	4	3	3	3
36	26	0	0	3.33333333333333	2.625	3.1	0	22	2	0	0.4700036	1.94591	4	1	4	3	3	2	3	3	2	2	3	3	3	3	4	3	4	4	2	3	4	2	2
37	26	0	0	3.33333333333333	2.625	3.3	0	22	2	0	0.5596158	1.609438	4	2	4	3	3	2	2	3	3	2	3	3	3	5	3	3	4	3	3	4	3	2	3
38	26	0	0	4	2.625	3.2	0	21	2	0.4054651	0.6931472	1.098612	5	1	4	4	4	3	3	3	3	1	4	3	1	3	4	3	4	4	3	3	3	2	3
39	26	0	0	3	3	2.9	0	18	2	0	1.098612	1.791759	2	1	3	3	3	2	3	4	3	3	3	3	3	3	3	4	3	3	3	2	2	3	3
40	26	0	0	3.33333333333333	3	3	0	21	2	0.9162908	0.9162908	1.386294	3	2	3	3	4	3	3	3	2	2	3	4	4	2	3	4	4	4	2	2	2	3	4
41	26	0	0.6931472	4	2.625	3.3	0	20	2	0	0.6931472	1.791759	3	1	4	4	4	3	2	3	3	2	3	2	3	2	3	4	4	4	3	2	3	4	4
42	26	0	0	2.66666666666667	1.375	2.4	1	21	2	0	0.6931472	1.791759	4	2	2	2	4	1	2	1	1	1	1	2	2	1	4	2	4	3	2	2	3	2	1
43	26	0	0	4	2.75	3.2	0	21	2	0	1.252763	2.079442	2	2	4	4	4	3	2	3	3	2	3	3	3	2	4	3	4	4	3	3	3	3	3
44	26	0	0	4.66666666666667	3.25	3.4	1	24	2	0	0.6931472	1.94591	2	2	4	5	5	3	3	3	3	2	4	4	4	3	4	4	4	4	3	3	3	3	3
45	26	0	0	3.33333333333333	2.625	2.3	1	46	2	2.079442	1.791759	1.94591	2	3	4	3	3	2	3	3	3	2	3	2	3	2	4	3	2	3	1	1	3	2	2
46	26	0	0.6931472	3.66666666666667	2	3.3	1	28	1	1.609438	1.098612		5	1	2	6	3	1	1	1	3	3	2	2	3	4	2	4	3	4	4	4	4	2	2
47	26	0	0.6931472	3	2	2.8	1	40	1	1.386294	0.6931472		2	2	3	2	4	1	1	1	3	1	3	3	3	3	2	3	2	3	4	2	4	2	3
48	26	0	0.6931472	3.33333333333333	2	3.4	0	19	1	1.386294	0.6931472	1.791759	4	1	4	2	4	2	2	2	3	2	1	1	3	3	1	5	3	4	4	2	4	4	4
49	26	0	0.6931472	4.66666666666667	3.5	3.4	0	23	2	0	0.6931472	1.386294	4	2	5	5	4	2	3	4	4	3	4	4	4	3	3	4	4	4	3	3	3	3	4
1	27	0	2.197225	3.33333333333333	3.375	3.4	0	25	2	1.252763	0.6931472	1.098612	4	4	3	3	4	3	4	3	4	2	4	4	3	4	4	4	4	4	2	4	4	2	2
2	27	1.609438	2.639057	4.33333333333333	3	3.7	0	22	2	0.4054651	0.6931472	1.94591	4	1	4	4	5	3	3	2	4	3	3	3	3	2	4	4	4	5	3	4	4	3	4
3	27	2.197225	4.574711	3.33333333333333	3.375	3	0	27	2	1.280934	0.6931472	1.098612	5	1	4	3	3	4	3	4	4	2	3	3	4	3	4	2	3	3	3	3	3	3	3
4	27	2.197225	4.574711	3	3.625	3.2	0	25	3	1.609438	0.9162908	1.791759	3	2	3	3	3	4	4	4	4	2	4	4	3	4	4	2	4	3	3	2	4	4	2
5	27	2.197225	4.574711	3	3.25	3.5	1	24	2	1.791759	0.6931472	1.098612	4	1	3	2	4	3	2	3	4	3	3	4	4	4	4	2	3	4	5	2	4	4	3
6	27	0	2.197225	3.66666666666667	2.875	4	1	25	2	1.791759	1.098612	1.609438	4	2	3	5	3	3	4	4	4	1	4	1	2	2	4	5	5	5	4	4	4	3	4
7	27	2.197225	4.574711	3.66666666666667	3.125	3.8	0	27	2	1.94591	1.098612	1.386294	5	1	3	4	4	3	3	1	4	1	4	4	5	4	4	4	4	4	4	3	5	3	3
8	27	0	3.091043	4	2	3.6	1	30	2	1.94591	1.098612	1.609438	5	1	2	5	5	3	2	2	3	1	1	2	2	3	4	3	5	4	3	3	4	3	4
9	27	2.197225	4.488636	4.66666666666667	3.5	3	0	49	2	1.791759	0.4054651	1.386294	3	3	5	4	5	3	4	3	4	2	5	4	3	2	5	2	4	4	3	2	3	3	2
10	27	2.197225	4.488636	5.33333333333333	3.5	3	1	25	2	1.871802	0.3001046	1.609438	5	2	6	6	4	3	3	3	4	5	4	3	3	1	3	3	5	3	1	5	3	3	3
11	27	0	2.302585	4.66666666666667	3.625	4	0	18	1	1.791759	1.098612	1.609438	4	1	5	4	5	4	4	4	3	2	4	4	4	4	4	1	5	5	5	4	4	4	4
12	27	0	3.091043	4.66666666666667	3.875	3	1	24	2	1.94591	1.098612	1.386294	5	1	5	5	4	4	4	4	4	3	4	5	3	2	4	2	4	4	3	2	3	3	3
13	27	0	2.302585	3.66666666666667	2.25	3.2	1	47	1	1.386294	0.9162908	1.609438	1	5	4	4	3	2	2	2	2	1	3	3	3	1	5	1	5	5	5	1	5	2	2
14	27	2.197225	4.488636	5.33333333333333	3.25	3.2	1	24	3	0.9162908	0.9162908	1.609438	4	1	5	6	5	3	3	3	3	2	4	4	4	3	4	3	4	4	2	4	3	2	3
15	27	2.197225	4.488636	2.33333333333333	3	3.5	0	40	2	1.609438	1.098612	1.386294	3	2	2	2	3	1	2	1	5	1	5	5	4	3	4	2	5	4	4	3	3	3	4
16	27	0	2.079442	4	2.5	3	1	28	2	1.871802	1.029619	1.609438	5	1	4	4	4	1	4	2	3	1	3	3	3	3	4	3	4	4	2	2	4	2	2
17	27	1.94591	4.394449	4	3.5	4	0	21	2	1.029619	0.9162908	1.386294	4	2	4	4	4	4	3	3	4	3	4	4	3	4	3	5	5	5	3	4	4	3	4
18	27	1.94591	4.394449	3.33333333333333	3.375	3.8	0	39	2	2.397895	1.386294	1.791759	5	1	3	3	4	2	4	4	3	2	4	4	4	4	4	4	4	4	3	3	4	4	4
19	27	1.94591	4.394449	4.66666666666667	3.5	2.6	0	27	2	1.930071	0.9162908	1.098612	3	2	4	5	5	4	3	3	4	2	5	4	3	3	4	2	4	4	2	1	3	2	1
20	27	0	2.772589	2.66666666666667	2.625	3.1	1	33	2	1.871802	1.252763	1.94591	3	1	3	3	2	3	3	3	3	1	3	3	2	2	4	3	4	3	2	3	3	4	3
21	27	0	2.302585	3.66666666666667	2.125	3	0	19	2	0.6931472	0.6931472	1.386294	5	1	3	4	4	1	1	1	4	1	3	3	3	2	4	2	4	4	2	2	4	3	3
22	27	0	3.091043	3.33333333333333	3.625	3.7	1	26	2	2.197225	1.386294	1.609438	4	3	3	3	4	4	4	4	4	2	4	4	3	3	4	3	4	5	4	3	3	4	4
23	27	1.94591	4.394449	5	3.875	4.2	0	27	2	1.757858	1.098612	1.386294	4	1	5	5	5	3	3	4	4	3	5	5	4	2	5	5	5	5	5	4	4	3	4
24	27	1.94591	4.394449	4	3.125	3.1	1	19	2	1.791759	1.386294	1.791759	4	1	3	5	4	3	4	4	3	1	4	4	2	2	4	4	4	4	3	3	3	2	2
25	27	1.94591	4.394449	3.33333333333333	3.125	3	1	21	2	1.386294	0.9162908	1.609438	3	3	3	4	3	3	3	3	4	2	3	4	3	2	2	3	4	4	4	4	3	2	2
26	27	1.94591	4.394449	3.66666666666667	3.125	4.2	1	18	1	0	0.5877867	1.791759	5	1	5	3	3	4	2	3	3	3	3	4	3	5	4	4	4	5	4	5	4	4	3
27	27	1.098612	2.564949	4	2	3.2	0	17	1	0.139762	0.6931472	1.386294	3	2	3	5	4	2	2	2	2	2	2	2	2	2	3	3	4	3	1	3	5	4	4
28	27	1.94591	4.394449	3	3	3.5	0	33	2	2.197225	1.098612	1.386294	4	2	2	3	4	2	4	3	2	2	4	4	3	4	4	4	4	4	3	3	3	2	4
29	27	0	3.091043	5	3.625	4.3	0	29	2	0	0.9162908	1.791759	4	1	5	5	5	4	3	3	5	3	3	3	5	4	4	4	5	5	4	4	5	4	4
30	27	0.6931472	3.091043	4	2.625	3	1	35	2	1.458615	0.9162908	1.386294	3	1	4	4	4	3	3	2	3	1	3	3	3	3	3	3	3	4	3	3	3	2	3
31	27	1.94591	4.394449	4	4	4.1	1	27	2	2.079442	1.098612	1.609438	3	2	3	4	5	5	2	4	5	3	4	4	5	2	4	4	3	5	5	4	4	5	5
32	27	1.098612	2.564949	4.33333333333333	3.875	3.9	0	22	2	1.098612	0.9162908	1.609438	4	1	3	5	5	4	4	4	5	3	5	4	2	4	4	4	3	4	4	4	4	4	4
33	27	0.6931472	3.091043	2.66666666666667	3.5	3.8	1	27	2	1.609438	1.098612	1.609438	4	1	3	2	3	4	5	4	4	1	4	4	2	3	2	3	5	4	5	5	4	3	4
34	27	0.6931472	3.091043	3	4	3.2	0	22	2	1.386294	0.6931472	1.609438	5	1	3	3	3	2	2	4	5	5	5	4	5	3	2	4	3	4	5	1	4	2	4
35	27	1.94591	4.394449	4	2.75	2.5	1	25	1	1.609438	1.098612	0.6931472	2	1	4	4	4	3	3	2	3	3	3	3	2	3	2	3	2	2	2	3	2	3	3
36	27	1.94591	4.394449	3	3.625	3.5	0	40	1	1.098612	0.4054651	1.386294	4	3	3	3	3	5	4	4	4	1	4	4	3	3	4	2	5	4	3	3	4	3	4
37	27	1.94591	4.394449	4	2.75	3	0	41	1	1.098612	1.098612	1.098612	4	1	4	4	4	3	3	2	3	2	3	3	3	3	3	2	4	4	2	4	3	2	3
38	27	0	2.197225	5	3.375	2.9	1	20	2	1.098612	0.6931472	1.609438	3	1	5	5	5	3	3	4	4	4	5	3	1	4	4	3	3	2	3	1	2	3	4
39	27	1.94591	4.394449	4	3.375	3.4	0	25	2	2.397895	1.098612	1.386294	4	2	2	5	5	4	4	3	3	2	3	4	4	4	4	3	4	4	3	2	3	3	4
40	27	1.94591	4.394449	2.66666666666667	3.5	3.6	0	28	2	1.386294	1.252763	1.94591	5	1	3	3	2	2	3	5	4	3	3	4	4	3	4	2	4	5	4	2	4	4	4
41	27	0	3.091043	4.66666666666667	3.625	3.2	1	25	2	1.791759	1.098612	1.791759	4	1	5	4	5	4	4	4	3	3	4	4	3	3	4	3	4	5	2	2	3	3	3
42	27	1.94591	4.394449	3.66666666666667	2.625	3.1	1	29	1	1.609438	0.6931472	1.386294	3	2	3	4	4	2	3	3	3	3	3	2	2	4	3	3	4	3	3	2	4	2	3
43	27	0	2.302585	3.33333333333333	1.5	3.8	1	19	1	0.0953102	0.6931472	1.94591	2	2	4	3	3	1	2	1	1	1	1	2	3	4	4	5	5	5	1	1	5	3	5
44	27	1.94591	4.394449	5	4	3.4	1	35	3	2.833213	1.098612	1.791759	2	2	5	5	5	4	4	4	4	4	4	4	4	2	4	2	4	4	4	2	4	4	4
45	27	0.6931472	3.091043	3.33333333333333	3.75	4.3	0	17	1	0	0.4054651	2.079442	3	1	4	3	3	4	4	2	4	2	4	5	5	2	5	4	4	5	5	4	5	4	5
46	27	0	2.772589	3.33333333333333	3.5	3.3	0	26	2	1.791759	1.568616	1.609438	5	1	4	2	4	4	4	3	4	1	4	4	4	1	3	3	5	5	4	1	5	2	4
47	27	0.6931472	2.079442	4	3	3.4	1	30	2	2.397895	1.386294	1.609438	4	1	4	5	3	2	4	3	3	3	4	3	2	1	4	3	5	4	4	2	5	3	3
48	27	1.94591	4.394449	5	3.25	3.7	1	19	2	0.4054651		1.791759	3	1	5	5	5	4	3	3	4	2	2	4	4	4	4	3	3	3	4	4	4	4	4
49	27	1.94591	4.394449	3.66666666666667	3.125	3.7	0	23	2	1.252763	0.9162908	1.609438	5	1	4	4	3	5	3	1	4	3	2	3	4	4	2	4	5	5	4	1	5	3	4
50	27	1.098612	2.564949	2.66666666666667	2.625	2.9	1	20	1	1.791759	1.098612	1.098612	4	1	4	2	2	2	2	2	2	3	4	3	3	3	3	5	1	2	3	2	4	4	2
1	28	0	2.564949	2	2.875	3.2	0	25	3	0	0.9162908	1.791759	3	1	2	2	2	2	2	2	4	1	4	4	4	4	4	3	4	4	1	2	4	3	3
2	28	0	2.833213	5	4.125	4	0	24	3	0.6931472	0.6931472	0.6931472	5	2	5	5	5	4	4	3	4	4	5	5	4	4	4	4	4	4	4	4	5	3	4
3	28	0	2.833213	3.33333333333333	3.875	3.6	0	25	3	0.6931472	0.6931472	1.098612	5	1	4	3	3	4	4	4	4	3	4	4	4	4	4	4	4	4	3	2	4	3	4
4	28	0	1.609438	3.66666666666667	3.875	3.7	0	23	3	0.6931472	0.6931472	2.079442	5	1	4	4	3	4	4	4	4	3	4	4	4	2	5	2	5	4	2	4	5	4	4
5	28	0	0	5	2.5	2.8	1	25	3	1.098612	0.9162908	1.386294	4	1	5	5	5	3	3	3	2	2	2	2	3	3	3	2	4	4	2	2	3	2	3
6	28	0	1.609438	3.33333333333333	4.25	3.4	0	33	2	0.6931472	0.4054651	2.639057	4	1	3	3	4	5	4	5	4	3	5	5	3	1	4	3	5	4	4	3	3	3	4
7	28	0	2.833213	5	4.25	4.1	1	30	3	2.197225	1.098612	1.386294	3	1	4	6	5	4	4	5	5	4	5	4	3	3	4	4	5	5	4	5	5	3	3
8	28	0	2.833213	2.33333333333333	4.75	4.9	1	18	2	1.386294	1.098612	2.079442	2	4	3	2	2	5	5	5	5	3	5	5	5	4	5	5	5	5	5	5	5	5	5
9	28	0	0	3	3.375	3.6	1	40	2	1.94591	1.386294	1.386294	3	3	3	3	3	4	3	4	4	2	4	4	2	5	4	4	2	5	5	3	4	2	2
10	28	0	1.386294	5	2	3	1	20	2	1.504077	0.7884574	1.386294	4	1	5	5	5	2	3	2	1	1	1	3	3	3	3	3	3	3	3	3	3	3	3
11	28	0	1.94591	4.66666666666667	3.5	3.7	0	22	2	0	0.6931472	2.079442	4	1	5	5	4	4	4	3	4	3	4	3	3	3	4	3	5	4	4	3	4	3	4
12	28	0	1.609438	3.66666666666667	3.25	3.2	1	18	2	1.098612	1.098612	1.609438	4	2	4	5	2	4	3	3	3	2	4	4	3	1	5	3	4	5	4	2	3	2	3
13	28	0	2.079442	4	3.125	3.5	1	19	1	0.0953102	0.3364722	1.791759	5	1	4	4	4	3	3	3	3	3	3	4	3	4	3	4	4	4	3	3	3	3	4
14	28	0	2.995732	5.33333333333333	4.125	3.6	0	30	2	2.079442	1.098612	1.386294	4	1	5	6	5	4	4	5	4	4	4	5	3	4	4	2	5	5	2	4	4	3	3
15	28	0	0.6931472	2.66666666666667	2.625	3.1	0	28	2	1.704748	0.6931472	1.791759	4	1	2	3	3	3	3	2	4	2	2	3	2	2	4	2	4	4	2	2	4	3	4
16	28	0	2.995732	4.33333333333333	4.125	2.9	0	25	2	2.397895	0.6931472	1.609438	4	1	5	2	6	1	5	5	4	4	4	5	5	1	5	1	5	5	3	4	2	1	2
17	28	0	2.995732	4	2.75	3.8	0	18	2	0	1.386294	1.386294	4	1	3	5	4	3	1	1	3	3	3	4	4	2	4	3	3	5	5	4	5	3	4
18	28	0	0	4	3.125	3.3	1	17	1	0.6931472	0.7884574	1.791759	4	1	4	4	4	1	1	4	4	4	4	4	3	3	3	3	4	4	5	3	3	2	3
19	28	0	2.484907	3.33333333333333	3	2.9	1	23	2	0.1823216	0.5877867	1.386294	4	1	3	3	4	4	3	3	3	1	4	3	3	2	3	3	4	4	3	2	4	2	2
20	28	0	0	4	2.25	3.3	0	18	2	0	0.6931472	1.609438	4	1	4	4	4	1	1	2	3	1	3	4	3	3	4	3	4	4	2	2	4	3	4
21	28	1.098612	2.484907	4.33333333333333	4.125	3.4	1	23	2	1.791759	1.386294	1.609438	4	1	5	4	4	4	4	3	5	4	5	5	3	2	3	4	4	4	2	4	3	4	4
22	28	0	1.609438	3.33333333333333	3.25	3.3	1	23	1	1.791759	1.098612	1.386294	4	2	4	3	3	4	4	4	3	3	3	2	3	2	4	3	4	4	4	2	3	4	3
23	28	0	0	4	3.5	3.7	0	33	2	1.609438	1.629241	1.386294	4	1	4	4	4	4	4	3	4	4	3	4	2	3	4	4	4	4	4	3	4	3	4
24	28	0	3.295837	5	2.875	3.5	1	30	2	1.609438	0.9162908	1.386294	3	3	5	5	5	3	3	3	3	1	4	3	3	2	4	3	4	5	4	2	5	3	3
25	28	0	3.295837	3.33333333333333	3.625	3.1	0	28	2	1.386294	0.6931472	1.791759	4	1	3	4	3	2	4	4	4	3	5	4	3	3	4	3	3	4	2	2	3	3	4
26	28	0	3.295837	3	2.5	3.1	1	52	2	1.791759	1.504077	0.6931472	5	1	3	3	3	3	3	2	2	2	3	3	2	3	4	4	4	4	2	2	3	3	2
27	28	0.6931472	1.098612	2.33333333333333	2.5	3.1	1	25	2	2.197225	1.386294	1.94591	3	3	2	2	3	3	2	1	3	1	3	5	2	2	3	3	4	3	2	4	4	3	3
28	28	0	1.609438	2	3.375	3.2	1	44	2	2.197225	0.4054651	1.098612	4	1	2	2	2	4	4	3	5	3	3	2	3	3	3	2	3	2	3	3	4	5	4
29	28	0	0	4.33333333333333	2.875	3	1	19	1	0	0.3364722	1.386294	2	1	5	3	5	4	3	1	4	1	4	4	2	4	2	3	3	4	3	1	4	3	3
30	28	0	2.302585	3.33333333333333	3.75	3.2	1	24	2	1.386294	1.098612	1.609438	4	1	4	3	3	4	4	4	4	3	4	3	4	4	3	2	4	4	4	2	4	3	2
31	28	0.6931472	1.098612	2.33333333333333	2.25	2.8	1	18	2	0.6931472	0.4054651		2	1	2	3	2	2	2	2	2	2	3	3	2	3	3	5	2	3	1	1	4	4	2
32	28	0	0	4	2.75	3	1	19	2	1.386294	1.098612	1.098612	3	1	4	4	4	4	3	2	2	2	3	3	3	4	3	2	4	4	2	2	3	3	3
33	28	0	1.609438	2.66666666666667	2.75	3.4	1	25	2	4.110874	2.397895	1.94591	4	1	3	3	2	2	2	3	3	3	3	3	3	3	4	3	4	3	3	4	3	4	3
34	28	0.6931472	1.098612	4	3.625	3.4	1	19	2	0	1.386294	1.609438	2	2	4	4	4	4	3	3	4	2	4	5	4	4	5	2	4	3	3	4	4	2	3
35	28	0	0.6931472	4.33333333333333	3.5	3.1	1	17	1	0	0.6931472	1.609438	4	1	4	5	4	4	3	3	3	3	4	4	4	3	3	3	3	3	3	3	3	3	4
36	28	0	1.609438	3.33333333333333	2.875	2.9	0	36	1	3.044523	0.4054651	2.397895	5	1	2	4	4	3	4	3	3	1	2	4	3	4	3	2	4	2	2	3	4	3	2
37	28	0	3.295837	2.66666666666667	2.875	3.3	1	24	2	0.6931472	0.6931472	1.609438	2	2	3	2	3	3	2	4	3	2	3	4	2	4	3	3	3	4	4	3	3	3	3
38	28	0	3.295837	3.66666666666667	3.125	3.6	1	23	2	1.609438	1.163151	1.386294	5	1	4	3	4	3	3	3	4	2	3	4	3	3	4	3	5	5	3	2	4	3	4
39	28	0	2.302585	4	1.875	2.6	0	19	2	0	1.029619	2.302585	2	1	4	5	3	3	2	2	1	1	2	2	2	2	2	3	4	4	2	2	2	2	3
40	28	0	2.302585	2	4	3.4	1	21	2	0.9162908	0.6931472	1.94591	2	3	2	2	2	4	4	4	4	4	4	4	4	4	4	2	4	3	4	3	3	4	3
41	28	0	0.6931472	4	3.75	2.7	1	25	2	2.197225	1.791759	1.386294	4	2	4	4	4	4	4	3	5	3	4	2	5	2	4	4	2	2	1	4	3	2	3
42	28	0	0	4	3	2.7	0	21	2	0	0.4700036	2.079442	5	1	4	4	4	3	4	3	3	2	3	4	2	2	4	2	4	3	2	2	4	2	2
43	28	0	2.302585	2	2.5	3	1	18	1	0	0.0953102	0.6931472	2	1	2	2	2	3	2	2	3	2	2	4	2	3	3	3	3	4	4	4	2	2	2
44	28	0	3.295837	4.33333333333333	4.875	4.3	1	20	2	1.386294	1.098612	1.386294	4	2	5	3	5	5	4	5	5	5	5	5	5	4	4	4	4	5	5	2	5	5	5
45	28	0	1.609438	3.33333333333333	3.75	3.2	0	21	2	0	0.9162908	1.791759	5	1	3	3	4	4	3	4	4	3	5	4	3	3	4	2	4	4	4	3	3	2	3
46	28	0	0	3	2.875	3.1	1	24	2	1.94591	1.098612	1.791759	5	1	3	3	3	4	5	3	2	2	2	3	2	5	4	3	2	4	4	2	2	3	2
47	28	0	3.295837	5	3.625	3	1	30	2	1.94591	1.098612	1.386294	2	2	5	5	5	4	3	3	4	4	3	4	4	2	4	3	3	3	3	3	3	3	3
50	28	0	3.583519	4	3	2.9	1	35	2	1.504077	0.9162908	1.098612	3	3	4	4	4	3	3	3	3	3	3	3	3	2	3	3	3	3	3	3	3	3	3
1	29	0	2.772589	2	1	2.2	1	21	2	0.4700036	0.4054651		5	1	2	2	2	1	1	1	1	1	1	1	1	1	1	5	5	1	5	1	1	1	1
2	29	0	2.772589	2	2	3.1	1	20	1	0.9932518	0.4700036	2.197225	1	1	2	2	2	2	2	2	2	1	1	3	3	2	4	4	3	3	3	3	3	2	4
3	29	0	2.772589	2	1	3.8	1	21	1	1.098612	0.6931472	1.098612	5	1	2	2	2	1	1	1	1	1	1	1	1	1	5	5	5	5	5	5	5	1	1
4	29	0	2.772589	2	1.25	2.5	1	18	1	1.029619	0.6931472		1	1	2	2	2	1	2	1	1	1	1	2	1	5	1	4	1	4	2	4	1	2	1
5	29	0	2.772589	2	1	3.9	1	22	1	2.054124	0.4054651		5	1	2	2	2	1	1	1	1	1	1	1	1	1	5	5	5	5	5	5	5	1	2
6	29	0	2.772589	2	1.75	3.3	1	23	1	1.94591	0.6931472	0.6931472	5	1	2	2	2	1	2	2	4	1	2	1	1	4	3	3	3	5	3	3	3	3	3
7	29	0	2.772589	2	1	3.8	1	19	2	1.098612	0.4054651	2.302585	2	4	2	2	2	1	1	1	1	1	1	1	1	1	5	5	5	5	5	5	5	1	1
8	29	0	2.772589	2	1.5	2.8	1	21	1	1.94591	0.4054651	2.397895	4	3	2	2	2	1	1	1	1	1	1	5	1	1	5	1	5	5	5	1	3	1	1
9	29	0	2.772589	2	1.375	3.1	1	20	1	0.6931472	0.6931472		4	1	2	2	2	1	3	1	2	1	1	1	1	2	4	3	4	4	4	4	4	1	1
10	29	0	2.772589	2	1.25	2.4	1	19	1	1.004302	0.4054651	2.079442	5	1	2	2	2	2	2	1	1	1	1	1	1	2	4	1	4	3	3	4	1	1	1
11	29	0	2.772589	2	2.25	3.7	1	23	1	2.014903	0.6931472	2.079442	4	1	2	2	2	1	3	2	2	1	3	3	3	1	5	5	5	5	4	3	4	2	3
12	29	0	2.772589	2	1	3.8	1	26	1	2.070653	0.2623643	0.6931472	5	1	2	2	2	1	1	1	1	1	1	1	1	5	3	4	3	5	3	5	5	3	2
13	29	0	2.772589	3	3.25	2.2	1	23	1	2.197225	1.098612	1.94591	1	5	5	2	2	5	2	4	2	2	3	3	5	1	5	1	5	3	2	1	2	1	1
14	29	0	2.772589	6	3.25	3.2	1	24	1	2.197225	0.4054651	1.94591	1	5	6	6	6	3	3	3	5	3	3	3	3	1	5	5	5	5	5	3	1	1	1
15	29	0	2.772589	2	1.625	2.7	1	21	1	1.94591	0.6931472	2.833213	5	1	2	2	2	1	1	4	1	1	1	3	1	2	1	3	3	4	3	3	4	2	2
16	29	0	2.772589	2	1	2.8	1	26	2	2.197225	0.6931472	2.197225	5	1	2	2	2	1	1	1	1	1	1	1	1	1	3	4	5	3	4	3	3	1	1
17	29	0	2.772589	3.33333333333333	2.75	2.9	1	19	1	0.9932518	0.4054651	0.6931472	5	1	4	4	2	3	3	3	3	3	3	3	1	5	1	5	1	4	1	3	3	3	3
18	29	0	2.772589	3	1.75	2.3	1	22	1	1.029619	0.4054651	2.302585	5	1	4	2	3	2	2	1	3	1	1	2	2	1	3	2	3	3	2	2	3	3	1
19	29	0	2.772589	2	1.125	3.1	1	31	2	2.302585	0.4054651	0.6931472	4	1	2	2	2	1	2	1	1	1	1	1	1	5	2	2	4	5	5	2	4	1	1
20	29	0	2.772589	2.66666666666667	1.75	2.8	1	27	1	2.302585	0.6931472	1.94591	3	1	2	3	3	1	1	1	2	1	3	4	1	2	4	3	4	4	4	2	3	1	1
21	29	0	2.772589	2	1.75	3.9	1	33	2	2.197225	0.4054651	1.386294	5	1	2	2	2	1	1	1	1	1	1	4	4	3	5	5	5	5	5	5	4	1	1
22	29	0	2.772589	2	1.375	3	1	22	1	1.94591	0.6931472	2.302585	4	1	2	2	2	1	1	1	1	1	1	2	3	1	3	4	3	3	3	3	3	3	4
23	29	0	2.772589	4.33333333333333	2.625	3.2	1	23	1	2.079442	0.6931472	1.94591	4	1	4	4	5	3	2	3	3	2	1	4	3	3	3	4	4	3	2	4	3	3	3
24	29	0	2.772589	2	1	2.4	1	28	1	2.197225	0.6931472	1.609438	3	2	2	2	2	1	1	1	1	1	1	1	1	5	1	5	1	1	3	5	1	1	1
25	29	0	2.772589	3	1.875	3.5	1	23	1	2.065596	0.1823216	0.6931472	4	1	4	3	2	2	1	2	2	1	1	4	2	2	4	4	4	4	4	3	3	3	4
26	29	0	2.772589	2	1.375	2.8	1	22	1	1.94591	1.098612	2.079442	2	5	2	2	2	1	1	1	1	1	1	2	3	3	2	4	3	3	4	3	3	1	2
27	29	0	2.772589	2	1	3.3	1	20	2	0.6931472	0.1823216	0.6931472	5	1	2	2	2	1	1	1	1	1	1	1	1	2	4	3	5	4	3	3	3	3	3
28	29	0	2.772589	2	3	3.3	1	26	1	2.302585	1.791759		3	1	2	2	2	4	3	3	3	3	3	2	3	3	3	3	4	4	4	3	3	2	4
29	29	0	2.772589	3.33333333333333	4.25	2.9	1	23	2	1.004302	0.4054651	0.6931472	1	1	2	6	2	4	5	4	4	5	5	4	3	3	4	1	5	4	1	5	4	1	1
30	29	0	2.772589	3	1.625	3.2	1	23	1	2.079442	0.6931472		5	1	3	2	4	1	1	2	3	1	1	3	1	3	3	2	4	4	5	5	4	1	1
31	29	0	2.772589	4.33333333333333	2.75	2.9	1	26	2	1.94591	0.5877867	2.302585	4	1	3	5	5	3	2	2	3	2	3	3	4	2	3	3	4	4	2	2	3	3	3
32	29	0	2.772589	3.66666666666667	1.75	4.1	1	20	2	0.6931472	0.1823216	2.197225	5	1	3	3	5	1	1	1	4	1	1	1	4	4	4	4	5	5	4	5	4	2	4
33	29	0	2.772589	2	2.375	2.8	1	28	1	2.302585	0.4054651	2.397895	2	1	2	2	2	1	1	3	4	1	3	4	2	2	4	2	3	5	4	2	4	1	1
34	29	0	2.772589	2	2.25	3.4	1	23	1	2.197225	0.6931472	4.382027	5	1	2	2	2	2	2	2	2	1	2	4	3	5	5	5	5	5	1	5	1	1	1
35	29	0	2.772589	2	1.25	3	1	23	1	2.197225	0.6931472		1	1	2	2	2	1	1	1	1	1	1	3	1	4	4	5	5	1	4	2	3	1	1
36	29	0	2.772589	3.33333333333333	3	3.2	0	37	2	2.397895	1.791759	1.098612	3	3	3	3	4	2	2	2	3	3	4	4	4	3	3	3	4	4	3	4	3	2	3
37	29	0	2.772589	3	3.25	3.1	0	33	2	1.791759	1.098612	1.098612	3	3	4	2	3	2	3	2	5	3	4	4	3	3	5	3	5	5	1	3	3	2	1
38	29	0	2.772589	2	1.25	2.9	1	26	1	0.5877867	0.6931472	0.6931472	5	1	2	2	2	1	3	1	1	1	1	1	1	1	3	3	4	5	5	5	1	1	1
39	29	0	2.772589	2.33333333333333	2.125	3.1	1	25	2	2.261763	0.6931472	2.833213	5	1	3	2	2	3	2	2	2	2	1	3	2	3	4	3	3	3	3	3	3	2	4
40	29	0	2.772589	2	1.375	2.8	1	25	1	2.197225	1.098612	2.079442	5	1	2	2	2	1	1	1	1	1	1	3	2	3	3	4	3	3	5	4	1	1	1
41	29	0	2.772589	2	1.25	3.3	1	25	1	2.197225	0.6931472	4.61512	2	1	2	2	2	1	1	1	1	1	1	1	3	2	4	3	3	3	3	5	4	3	3
42	29	0	2.772589	2	1.75	2.9	1	25	2	2.302585	1.098612	3.044523	5	1	2	2	2	1	1	1	2	1	2	3	3	1	4	1	5	5	5	1	5	1	1
43	29	0	2.772589	2	3.75	3.4	1	21	1	2.014903	1.252763	0.6931472	3	1	2	2	2	4	4	4	4	3	4	4	3	2	3	4	4	5	2	3	3	4	4
44	29	0	2.772589	3	2.625	2.1	1	30	2	2.197225	1.386294	3.044523	5	1	2	2	5	4	2	2	2	2	3	4	2	2	3	2	3	3	3	1	2	1	1
45	29	0	2.772589	5	3.375	3.4	0	31	2	4.394449	3.433987	1.609438	4	1	5	5	5	1	2	5	4	3	5	5	2	2	5	3	5	5	3	1	4	2	4
46	29	0	0	4.33333333333333	2	2.9	0	20	2	0.6931472	0.9162908	1.94591	3	1	4	4	5	1	3	1	1	1	2	4	3	3	3	4	3	4	2	2	3	2	3
47	29	0	2.772589	4	4.375	3.7	0	26	2	1.791759	1.098612	1.386294	4	2	5	3	4	4	3	5	5	5	3	5	5	3	4	1	5	5	5	1	4	4	5
48	29	0	2.772589	3	3	3	0	21	1	1.098612	0.9162908	1.609438	3	2	3	2	4	2	3	3	3	3	3	4	3	4	4	3	3	3	2	2	4	3	2
48	29	0	0	4.33333333333333	2.75	2.6	0	40	3	2.397895	1.252763	1.386294	4	1	4	4	5	1	3	3	3	3	3	3	3	1	3	3	3	3	1	3	3	3	3
50	29	0	2.772589	5	1.5	2.3	0	28	1	1.94591	1.609438	0.6931472	4	1	5	5	5	1	1	3	1	1	1	1	3	2	3	1	4	4	1	2	2	2	2
1	30	0.6931472	3.526361	3.33333333333333	1.625	3.1	0	50	2	1.386294	0.6931472	1.098612	3	3	3	3	4	1	2	1	1	1	1	3	3	3	4	2	4	4	5	3	3	2	1
2	30	0.6931472	3.526361	3.66666666666667	2.25	3.6	1	22	2	0	0.6931472	1.609438	3	2	2	5	4	1	2	2	3	1	3	4	2	4	4	4	5	5	4	2	3	2	3
3	30	0	1.791759	5	3.5	4.4	0	19	2	0		1.609438	5	1	4	5	6	4	3	3	5	2	3	4	4	5	3	5	5	4	5	5	4	4	4
4	30	0	1.791759	3.66666666666667	1.875	3.3	0	19	2	0	0.9162908	1.609438	4	1	3	4	4	1	2	2	2	2	2	2	2	2	4	2	5	5	4	2	4	3	2
5	30	0.6931472	3.526361	4	3.75	3.1	0	18	2	0	0.6931472	1.609438	3	2	2	5	5	4	4	4	5	3	3	4	3	2	3	4	4	4	3	2	3	3	3
6	30	1.098612	3.332205	4	2.625	3.3	1	20	2	0.6931472	0.4054651	1.386294	3	3	2	5	5	4	2	2	2	1	4	4	2	1	5	2	5	5	3	2	4	4	2
7	30	0.6931472	3.526361	4.33333333333333	1.75	2.9	1	18	2	0	0.4054651	1.098612	4	1	3	4	6	1	1	1	3	1	1	2	4	2	4	2	4	4	3	2	3	2	3
8	30	0.6931472	3.526361	2	1.375	3.2	0	20	2	0	0.6931472	1.609438	3	2	2	2	2	2	1	1	2	1	1	2	1	4	4	5	3	3	1	3	4	1	4
9	30	0.6931472	3.526361	3	3	4	1	18	2	0	0.7884574	1.386294	5	1	2	3	4	3	2	5	2	1	4	3	4	3	4	4	5	5	4	5	5	1	4
10	30	0	1.791759	2.66666666666667	2	3.1	1	21	2	0	0.0487902	1.386294	3	1	2	3	3	2	2	2	1	1	1	4	3	3	4	2	5	3	3	3	3	2	3
11	30	0.6931472	3.526361	4.66666666666667	3.25	2.9	1	24	1	1.386294	1.252763	1.609438	3	2	4	5	5	4	2	3	4	2	4	4	3	4	4	1	4	4	3	1	3	3	2
12	30	0.6931472	3.526361	4	3.375	3	0	18	2	1.098612	0.9162908	1.609438	4	1	4	4	4	4	3	4	3	3	4	3	3	2	5	3	4	3	2	2	3	3	3
13	30	0	0.6931472	4.33333333333333	2.875	3.2	1	21	2	0	0.4054651	1.386294	4	1	5	4	4	3	4	3	2	2	3	3	3	3	3	4	4	4	3	4	2	2	3
14	30	0	0.6931472	3.33333333333333	2.5	3.1	1	20	2	0	0.6931472	1.386294	4	1	3	3	4	3	2	2	3	1	3	2	4	2	4	3	3	4	3	3	3	3	3
15	30	0	1.386294	3	2	2.6	1	20	2	0.2623643	0.9162908	1.098612	3	3	3	3	3	1	1	1	3	1	3	3	3	3	3	3	4	3	2	2	2	2	2
16	30	0.6931472	3.526361	4	2.625	3.3	1	20	2	1.609438	1.098612	0.6931472	4	2	4	3	5	4	3	2	3	1	2	4	2	3	3	4	2	5	3	2	4	3	4
17	30	0	3.496508	3.66666666666667	2.125	3.2	1	25	2	1.791759	0.6931472	0.6931472	5	1	3	4	4	2	3	2	2	2	1	2	3	2	4	2	4	4	4	3	4	3	2
18	30	0.6931472	3.496508	4	3.875	3.2	0	28	2	1.589235	1.098612	1.386294	5	1	4	4	4	4	4	4	4	3	4	4	4	3	3	3	4	4	3	3	3	3	3
19	30	0	0.6931472	4	3.25	3.1	1	26	2	1.272566	1.791759	1.098612	2	3	4	4	4	4	3	4	4	2	3	3	3	2	3	3	3	4	3	3	3	3	4
20	30	1.098612	3.433987	2	3	3.6	0	30	2	1.386294	0.6931472	1.609438	4	1	2	2	2	3	3	3	3	3	3	3	3	1	5	1	5	5	5	3	5	3	3
21	30	1.098612	3.433987	2	1.5	3.4	1	18	2	1.252763	0.1823216	1.609438	3	2	2	2	2	1	1	1	3	1	1	1	3	2	3	2	4	5	5	5	4	1	3
22	30	0	1.386294	4	3	3.6	0	34	1	1.098612	0.6931472	1.609438	3	2	4	4	4	3	3	3	3	2	3	4	3	3	3	4	4	4	3	3	4	4	4
23	30	0	1.386294	3.66666666666667	3	3	1	20	1	1.098612	0.9162908	1.791759	5	1	3	4	4	2	1	3	5	2	3	3	5	4	5	1	4	5	1	3	2	2	3
24	30	0	1.386294	2	1.875	2.7	1	25	1	0.9162908	0.4054651	0.6931472	4	1	2	2	2	3	4	3	1	1	1	1	1	4	5	2	2	4	2	2	2	2	2
25	30	0	0.6931472	5	4.625	3.7	0	20	2	1.098612	1.098612	1.098612	3	2	5	5	5	5	5	5	5	4	5	5	3	4	4	4	5	5	3	2	3	3	4
26	30	0	1.098612	3	2.875	2.7	0	30	2	2.197225	1.098612	1.609438	2	3	3	3	3	2	2	3	3	2	4	4	3	2	4	3	3	4	2	2	3	2	2
27	30	1.098612	3.401197	2	1	2.6	0	47	1	1.791759	1.098612	1.386294	5	1	2	2	2	1	1	1	1	1	1	1	1	2	5	1	5	1	1	2	3	3	3
28	30	0	2.302585	2.66666666666667	3.5	4	0	21	2	0	0.6931472	1.94591	4	1	3	2	3	3	4	4	4	3	4	4	2	4	4	5	5	5	2	2	4	4	5
29	30	1.098612	3.401197	2.66666666666667	2.125	2.3	1	23	2	1.791759	0.6931472	1.386294	2	2	2	4	2	1	3	3	1	2	3	3	1	3	3	3	2	3	1	3	2	1	2
30	30	0	1.098612	2	3.125	3.4	1	34	1	1.94591	0.6931472	1.94591	2	1	2	2	2	3	3	3	3	1	4	4	4	3	4	3	3	4	3	3	5	3	3
31	30	0	0.6931472	4.33333333333333	4.375	3.2	1	18	1	1.098612	1.098612	1.386294	4	1	3	5	5	5	5	5	4	4	5	5	2	1	4	5	4	5	1	2	3	3	4
32	30	0	1.098612	2	3	3.1	0	29	1	1.098612	0.6931472	1.94591	3	1	2	2	2	3	3	3	3	2	4	4	2	2	5	1	5	5	3	2	4	1	3
33	30	0	1.098612	3	2.75	3	0	25	2	2.302585	1.098612	1.791759	4	2	3	3	3	3	1	3	3	2	4	3	3	2	4	3	4	4	2	2	3	2	4
34	30	1.098612	3.401197	3.33333333333333	3.5	2.8	1	18	2	0	0.7419373	1.386294	1	1	4	2	4	4	4	3	4	3	4	4	2	1	2	2	4	4	2	2	4	3	4
35	30	0	0.6931472	4	2.625	3.1	1	26	2	1.252763	0.4054651	1.098612	3	1	4	4	4	2	2	3	3	2	3	3	3	4	3	2	4	4	2	3	3	3	3
36	30	0	3.332205	4	3.75	3.8	1	20	2	0.4054651	0.9162908	1.098612	5	1	6	4	2	5	4	4	3	3	5	5	1	2	5	5	5	5	3	3	4	3	3
37	30	0	3.526361	4	3.625	4	1	19	2	0	0.6931472	1.791759	4	1	4	4	4	4	3	4	4	3	4	4	3	3	4	5	5	4	5	4	3	4	3
38	30	0	3.526361	3.33333333333333	2.75	4.4	1	20	2	0.6931472	0.1823216	1.386294	5	1	4	3	3	2	2	3	4	1	3	4	3	4	4	4	5	5	4	5	5	4	4
39	30	0	3.526361	5	3	2.6	0	52	1	1.098612	1.098612	0.6931472	4	2	6	6	3	1	1	1	5	1	5	5	5	1	5	1	5	3	3	3	3	1	1
40	30	0	3.332205	2	2.25	2.2	0	20	2	0	1.94591	1.791759	5	1	2	2	2	1	1	1	3	3	3	3	3	3	3	3	3	3	1	1	3	1	1
41	30	0.6931472	3.526361	4	2.625	3.2	1	50	1	1.791759	1.098612	1.386294	3	3	4	4	4	1	2	3	3	3	3	3	3	2	4	3	4	4	4	3	3	2	3
42	30	0.6931472	3.526361	2.66666666666667	2	3.2	0	49	2	1.609438	1.386294	1.386294	3	3	3	2	3	1	1	1	2	4	3	3	1	3	4	2	4	5	3	2	4	4	1
43	30	0.6931472	3.526361	4.66666666666667	2	3.2	0	31	2	1.94591	1.791759	1.791759	3	3	4	5	5	1	2	2	3	2	3	1	2	3	3	4	3	3	3	2	4	3	4
44	30	0	1.386294	2.33333333333333	2.375	3.1	1	20	2	0.1823216	0.5877867	1.791759	5	1	3	2	2	1	3	3	3	1	3	3	2	2	3	2	4	4	4	4	3	3	2
45	30	0.6931472	3.526361	3	3	3.6	0	22	3	0	0.7884574	1.098612	4	2	3	3	3	4	2	4	3	2	4	3	2	3	4	4	5	5	3	3	3	3	3
46	30	0.6931472	3.526361	2	1.625	2.8	0	50	1	1.098612	0.6931472	1.098612	4	3	2	2	2	1	1	1	1	1	4	3	1	2	3	3	4	3	4	2	3	2	2
47	30	0.6931472	3.526361	3.33333333333333	2.75	3	0	36	2	2.079442	1.791759	1.098612	3	3	2	4	4	3	3	3	3	2	2	4	2	4	2	3	4	4	2	1	3	3	4
48	30	1.098612	3.332205	4	3	3	0	20	2	0.6931472	0.6931472	1.386294	5	1	4	4	4	3	3	3	3	3	3	3	3	3	3	3	3	3	3	3	3	3	3
1	31	0	0	5	2.75	3	1	37	2	3.044523	1.791759	1.386294	3	4	5	5	5	3	3	3	2	2	3	3	3	2	3	3	3	3	4	3	4	2	3
2	31	0	0	4	3.25	3.2	0	53	1	1.609438	1.098612	1.098612	4	1	4	4	4	3	3	4	4	3	3	3	3	2	4	4	3	4	4	2	3	3	3
3	31	0	2.639057	4.33333333333333	2.875	3.5	1	30	2	2.079442	0.5877867	1.609438	5	1	4	5	4	4	4	3	3	2	2	2	3	3	4	3	4	4	4	3	4	3	3
4	31	0	0	2	2.75	2.6	1	27	3	1.791759	1.098612	1.386294	5	1	2	2	2	3	2	2	3	1	4	4	3	4	4	2	3	3	3	2	2	2	1
5	31	0	0	2.66666666666667	1.125	3.2	1	22	2	1.94591	1.386294	1.386294	3	1	2	2	4	1	1	1	2	1	1	1	1	1	5	1	5	5	2	4	5	2	2
6	31	0	0	3	2.875	3.7	0	23	2	1.609438	1.386294	1.386294	5	1	3	3	3	2	3	3	4	2	3	3	3	3	2	4	5	5	5	3	4	3	3
7	31	1.098612	3.091043	3.33333333333333	2.5	3.4	1	34	2	1.791759	1.386294	1.386294	3	2	3	3	4	3	3	3	2	2	2	3	2	3	3	3	4	4	4	3	4	3	3
8	31	1.098612	3.091043	3	3	3.4	1	33	2	2.302585	0.9162908	1.791759	5	1	3	3	3	1	3	2	5	1	5	3	4	2	4	3	4	5	3	2	5	3	3
9	31	0	1.386294	2	3.75	3.5	0	23	2	1.609438	1.386294	1.609438	5	1	2	2	2	3	4	4	4	3	4	4	4	2	4	4	5	3	2	5	4	2	4
10	31	1.098612	3.091043	3	2.375	3.1	1	29	2	1.94591	0.9162908	1.609438	3	1	3	3	3	4	2	2	2	2	2	3	2	4	3	3	3	3	3	3	3	3	3
11	31	1.098612	3.091043	3	2.25	2.7	0	24	2	1.098612	1.098612	0.6931472	5	1	3	3	3	3	2	2	3	2	2	2	2	3	3	3	4	3	2	2	3	2	2
12	31	1.098612	3.091043	3	3.375	3.7	0	27	2	2.197225	1.94591	1.098612	4	2	3	3	3	3	4	3	3	3	5	4	2	4	4	4	4	4	3	2	5	4	3
13	31	1.098612	3.091043	2	3.25	3	0	32	2	1.609438	1.609438	1.791759	5	1	2	2	2	4	4	3	3	2	4	4	2	2	4	2	4	4	3	2	3	3	3
14	31	1.098612	3.091043	2.33333333333333	2.75	2.7	1	24	2	1.94591	1.098612	1.386294	5	1	2	3	2	3	3	3	2	2	4	3	2	3	4	2	3	3	2	2	2	2	4
15	31	1.098612	3.091043	4	3.75	3.9	1	29	1	2.079442	1.386294	1.609438	3	1	4	5	3	4	4	4	4	3	4	4	3	3	4	4	4	4	5	3	4	4	4
16	31	1.098612	3.091043	2	2	2.4	1	29	2	1.791759	1.098612	0.6931472	4	1	2	2	2	2	3	3	1	1	2	2	2	2	4	2	3	4	2	2	2	2	1
17	31	1.098612	3.091043	3	2.625	3	0	27	3	1.791759	0.6931472	1.791759	3	2	3	3	3	3	3	2	2	2	4	2	3	4	2	4	2	3	3	3	3	3	3
18	31	0	2.639057	2	1.875	2.8	1	33	2	2.174752	1.098612	1.609438	3	1	2	2	2	1	2	2	2	1	2	2	3	2	3	2	4	4	3	3	3	2	2
19	31	1.098612	3.091043	2	1	2.8	1	28	2	1.609438	1.386294	0.6931472	5	1	2	2	2	1	1	1	1	1	1	1	1	5	1	5	1	5	3	3	3	1	1
20	31	0	0.6931472	2.33333333333333	1.75	3.4	1	31	2	1.94591	0.9162908	0.6931472	4	1	2	3	2	1	3	3	2	1	1	2	1	3	4	3	4	4	3	3	4	3	3
21	31	1.098612	3.091043	4	2	2.7	1	25	2	2.197225	0.6931472	1.386294	5	1	3	5	4	2	2	2	1	1	3	3	2	2	2	4	4	4	2	2	2	2	3
22	31	1.098612	3.091043	2.33333333333333	2.5	3.6	1	34	2	2.197225	1.098612	1.609438	4	1	2	3	2	2	3	1	3	1	3	4	3	4	3	4	4	4	4	2	5	3	3
23	31	1.098612	3.091043	3.33333333333333	2.75	2.7	0	31	2	2.079442	1.609438	1.386294	4	2	4	3	3	2	2	2	4	3	4	3	2	4	2	4	1	1	2	4	3	3	3
24	31	0	0	2.66666666666667	2.5	3.3	0	33	2	1.386294	1.098612	1.94591	4	3	2	2	4	1	3	3	3	3	3	3	1	3	2	3	4	4	3	3	5	3	3
25	31	0	0	3.33333333333333	2.5	2.8	0	23	2	0	1.252763	1.609438	5	1	2	3	5	3	3	2	2	2	3	2	3	2	3	2	4	4	3	2	3	2	3
26	31	0	1.609438	4	2.625	3.6	0	21	2	0.6931472	0.6931472	1.609438	5	1	4	4	4	1	3	2	4	1	4	3	3	3	3	4	4	4	4	4	3	3	4
27	31	0	1.609438	4.33333333333333	3.625	3.2	0	25	2	1.757858	0.6931472	0.6931472	4	1	5	4	4	4	3	4	4	3	4	4	3	3	2	3	3	4	3	3	3	4	4
28	31	0	3.044523	2.33333333333333	2.25	2.8	1	39	2	1.791759	0.9162908	1.386294	4	1	2	2	3	2	3	2	3	2	2	3	1	2	4	2	3	4	4	2	3	2	2
29	31	0	0	4.66666666666667	3.125	3.2	0	24	3	1.386294	1.609438	1.386294	5	1	3	6	5	3	4	4	4	2	2	4	2	2	4	2	4	4	2	2	5	3	4
30	31	0	0	3.33333333333333	3	3.3	0	21	2	0	1.252763	1.386294	2	3	4	3	3	3	4	4	4	2	2	3	2	2	4	3	4	4	5	3	2	2	4
31	31	0	0	4	2.875	3.2	0	20	2			1.386294	3	1	2	5	5	3	2	3	3	3	3	3	3	2	4	2	4	4	4	2	4	3	3
32	31	0	0.6931472	2.66666666666667	3	3.1	0	24	2	0	0.9162908	1.386294	4	1	3	2	3	3	3	3	3	3	3	3	3	3	3	3	4	4	2	3	3	3	3
33	31	0	2.397895	6	3.25	3.7	0	25	1	1.791759	1.504077	1.609438	5	1	6	6	6	4	3	4	3	3	3	3	3	5	4	4	4	3	3	3	4	4	3
34	31	0.6931472	3.044523	3.33333333333333	3.25	3.2	0	19	2	1.871802	1.252763	1.098612	4	1	4	3	3	2	3	4	3	3	4	4	3	3	4	3	4	4	2	2	3	3	4
35	31	0.6931472	2.397895	4.66666666666667	3.375	3.5	0	23	2	0	1.386294	1.609438	3	2	4	5	5	4	4	3	3	3	4	4	2	4	4	4	4	4	2	4	3	2	4
36	31	0.6931472	3.044523	4.33333333333333	3.25	3.2	1	31	2	1.94591	0.4700036	1.098612	4	1	2	6	5	4	4	3	3	2	4	4	2	3	4	3	4	4	3	2	4	3	2
37	31	0	0	2	1.875	3.6	1	20	2	0	0.6931472	1.609438	5	1	2	2	2	1	2	2	2	2	2	2	2	2	4	3	4	4	4	3	4	4	4
38	31	0.6931472	1.098612	4.33333333333333	2.75	3.1	1	21	1	1.704748	0.9162908	2.484907	2	1	3	5	5	3	3	3	4	2	3	3	1	1	2	5	4	4	3	2	5	3	2
39	31	0	2.302585	4	3.375	3.4	0	23	1	1.386294	0.9162908	1.609438	4	1	4	4	4	3	4	4	3	3	3	3	4	3	3	2	5	4	3	3	3	3	5
40	31	0	0	2	1.75	2.9	1	18	1	0	0.4054651	1.098612	4	1	2	2	2	3	1	1	1	1	3	3	1	1	3	3	3	4	4	3	3	2	3
41	31	0	0	2	2.25	3.1	1	34	2	1.791759	1.098612	1.386294	4	1	2	2	2	2	3	2	3	1	2	3	2	1	5	4	4	5	4	2	3	1	2
42	31	0	1.098612	4.66666666666667	3	3.7	1	19	2	0.6931472	0.6418539	1.609438	4	1	5	4	5	4	4	4	2	1	4	3	2	2	5	3	5	5	5	2	3	3	4
43	31	0	0	3.33333333333333	2	2.8	0	43	1	1.504077	0.5877867	1.098612	5	1	3	4	3	1	4	2	2	1	1	2	3	3	2	2	5	4	2	2	3	2	3
44	31	0.6931472	2.995732	4.33333333333333	4.125	3.6	0	22	2	0	1.098612	1.791759	2	2	3	5	5	4	4	4	4	4	5	5	3	3	4	3	4	5	3	4	3	3	4
45	31	0.6931472	2.995732	3	2.25	3.4	1	18	1	0	1.386294	1.386294	3	2	3	2	4	3	1	2	1	1	3	4	3	3	4	4	5	5	2	3	4	2	2
46	31	0.6931472	1.098612	5.66666666666667	4.125	3.3	1	19	2	1.791759	1.386294	1.386294	5	1	6	6	5	5	3	5	4	3	5	5	3	2	5	1	5	5	1	1	3	5	5
47	31	0	2.833213	2.66666666666667	2.75	3.3	0	50	1	1.504077	0.6931472	1.609438	5	1	3	2	3	2	3	2	4	1	4	2	4	3	4	3	4	4	3	3	3	2	4
48	31	0	0	4.33333333333333	2.625	3.6	1	21	2	0	0.9162908	1.609438	4	1	4	5	4	4	3	3	2	1	2	3	3	3	4	3	4	4	4	3	3	4	4
49	31	0	0	3	2.25	3	0	43	1	1.386294	1.098612	1.386294	3	1	3	3	3	2	3	2	2	2	3	2	2	3	3	3	3	3	3	3	3	3	3
50	31	0	0	3.66666666666667	2.125	2.8	0	20	2	0	0.9162908	1.386294	5	1	3	4	4	2	3	2	2	2	2	2	2	3	2	2	3	3	3	4	3	3	2
