# Supplementary material for: The Impact of COVID-19 and Public Health Emergencies on Consumer Purchase of Scarce Products in China
Source: Front Public Health. 2020 Dec 2;8:617166. doi: 10.3389/fpubh.2020.617166 (PMC7738437; doi:10.3389/fpubh.2020.617166)
Supplement: Supplementary file 5 [file Data_Sheet_4.CSV]

Name	Instruction of the variable	Instruction of the value
Order	Participant's order	none
Province	The province where the participant came from	{1=Beijing; 2=Tianjin; 3=Hebei; 4=Shanxi; 5=Neimeng; 6=Liaoning; 7=Jilin; 8=Heilongjiang; 9=Shanghai; 10=Jiangsu; 11=Zhejiang; 12=Anhui; 13=Fujian; 14=Jiangxi; 15=Shandong; 16=Henan; 17=Hubei; 18=Hunan; 19=Guangdong; 20=Guangxi; 21=Hainan; 22=Chongqing; 23=Sichuan; 24=Guizhou; 25=Yunnan; 26=Tibet; 27=Shanxi; 28=Gansu; 29=Qinghai; 30=Ningxia; 31=Xinjiang}
NNC	The number of new confirmed cases per city	None
CNC	The cumulative number of confirmed cases per city	None
SC	Scarce consumption	1-5, from weakly to strongly
MA	Materialism	1-5, from weakly to strongly
NTB	Need to belong	1-5, from weakly to strongly
Gender	Participant's gender	{0=female;1=male}
Age	Participant's age	None
Educationlevel	Participant's education backgroung	{1=High school or below; 2=Bachelor; 3=Master or above}
Monthlyincome	Participant’s monthly income in the past year	None
Monthlyexpense	Participant’s monthly expense in the past year	None
Householdsize	Participant’s householdsize	None
Degreeofsocialisolation	Participant’s degree of social isolation	{1=It's the same as before the outbreak; 2=Slightly isolate; 3=Stronglly isolate; 4=very Stronglly isolate; 5=completely isolate}
Outingfrequency	Participant’s frequency of going out	{1=Hardly ever went out; 2=Go out once a week on average; 3=Go out every two or three days on average; 4=Once a day on average; 5=Go out several times a day}
ItemofSC1	SC1: Recently, I bought a product because it was about to be scarce.	1-5, from disagree to agree
ItemofSC2	SC2: Recently, I paid a little more for scarce goods.	1-5, from disagree to agree
ItemofSC3	SC3: Recently, I made more effort to obtain scarce goods, such as spending more time or using relations.	1-5, from disagree to agree
ItemofMA1	MA1: I admire people who own expensive homes, cars, and clothes.	1-5, from disagree to agree
ItemofMA2	MA2: I identify with famous international brands.	1-5, from disagree to agree
ItemofMA3	MA3: I like to own things that impress people.	1-5, from disagree to agree
ItemofMA4	MA4: Buying things gives me a lot of pleasure	1-5, from disagree to agree
ItemofMA5	MA5: I like a lot of luxury in my life.	1-5, from disagree to agree
ItemofMA6	MA6: I’d be happier if I could afford to buy more things.	1-5, from disagree to agree
ItemofMA7	MA7: My life would be better if I owned certain things (dropped) I don’t have.	1-5, from disagree to agree
ItemofMA8	MA8: It sometimes bothers me quite a bit that I can’t afford to buy all the things I’d like.	1-5, from disagree to agree
ItemofNTB1	NTB1: If other people don’t seem to accept me, I don’t let it bother me. (R)	1-5, from disagree to agree
ItemofNTB2	NTB2: I try hard not to do things that will make other people avoid or reject me.	1-5, from disagree to agree
ItemofNTB3	NTB3: I seldom worry about whether other people care about me. (R)	1-5, from disagree to agree
ItemofNTB4	NTB4: I need to feel that there are people I can turn to in times of need.	1-5, from disagree to agree
ItemofNTB5	NTB5: I want other people to accept me.	1-5, from disagree to agree
ItemofNTB6	NTB6: I do not like being alone.	1-5, from disagree to agree
ItemofNTB7	NTB7: Being apart from my friends for long periods of time does not bother me. (R)	1-5, from disagree to agree
ItemofNTB8	NTB8: I have a strong “need to belong.	1-5, from disagree to agree
ItemofNTB9	NTB9: It bothers me a great deal when I am not included in other people’s plans.	1-5, from disagree to agree
ItemofNTB10	NTB10: My feelings are easily hurt when I feel that others do not accept me.	1-5, from disagree to agree
